# Supplementary material for: Perceiving Speaker’s Certainty: The Interaction Among Subjectivity of Statement, Evidential Markers, and Evidence Strength
Source: Behav Sci (Basel). 2025 Jul 4;15(7):912. doi: 10.3390/bs15070912 (PMC12292896; doi:10.3390/bs15070912)
Supplement: Supplementary file 1 [file behavsci-15-00912-s001.zip]

Archive with 1 entries (1 files):
- behavsci-3681595-supplementary.xlsx
