# Supplementary material for: Perceiving Speaker’s Certainty: The Interaction Among Subjectivity of Statement, Evidential Markers, and Evidence Strength
Source: Behav Sci (Basel). 2025 Jul 4;15(7):912. doi: 10.3390/bs15070912 (PMC12292896; doi:10.3390/bs15070912)
Supplement: Supplementary file 1 [file behavsci-15-00912-s001.zip › behavsci-3681595-supplementary.xlsx]

## Sheet: Pre-test. Naturalness 1–6
objective	a	b	c	d	e	f	g
1	外面下雨了。It rains outside.	我认为外面下雨了。	我以为外面下雨了。	我推测外面下雨了。	我估计外面下雨了。	我猜（测）外面下雨了。	我推断外面下雨了。
2	外面下雪了。It snows outside.	我认为外面下雪了。	我以为外面下雪了。	我推测外面下雪了。	我估计外面下雪了。	我猜（测）外面下雪了。	我推断外面下雪了。
3	外面起风了。It's windy outside.	我认为外面起风了。	我以为外面起风了。	我推测外面起风了。	我估计外面起风了。	我猜（测）外面起风了。	我推断外面起风了。
4	桥面结冰了。The bridge deck has frozen over.	我认为桥面结冰了。	我以为桥面结冰了。	我推测桥面结冰了。	我估计桥面结冰了。	我猜（测）桥面结冰了。	我推断桥面结冰了。
5	红灯亮了。The red light is on.	我认为红灯亮了。	我以为红灯亮了。	我推测红灯亮了。	我估计红灯亮了。	我猜（测）红灯亮了。	我推断红灯亮了。
6	晚饭上桌了。Dinner is on the table.	我认为晚饭上桌了。	我以为晚饭上桌了。	我推测晚饭上桌了。	我估计晚饭上桌了。	我猜（测）晚饭上桌了。	我推断晚饭上桌了。	list 1: 1a, 2b, 3c, 4d, 5e, 6f, 7g, 8a, 9b, 10c, …
7	走廊灯坏了。The hallway light is broken.	我认为走廊灯坏了。	我以为走廊灯坏了。	我推测走廊灯坏了。	我估计走廊灯坏了。	我猜（测）走廊灯坏了。	我推断走廊灯坏了。	list 2: 1b, 2c, 3d, 4e, 5f, 6g, 7a, …
8	卧室门开了。The bedroom door has opened.	我认为卧室门开了。	我以为卧室门开了。	我推测卧室门开了。	我估计卧室门开了。	我猜（测）卧室门开了。	我推断卧室门开了。	list 3: 1c, 2d, 3e, 4f, 5g, 6a, 7b, …
9	厨房着火了。The kitchen is on fire.	我认为厨房着火了。	我以为厨房着火了。	我推测厨房着火了。	我估计厨房着火了。	我猜（测）厨房着火了。	我推断厨房着火了。	list 4: 1d, 2e, 3f, 4g, 5a, 6b, 7c, …
10	小区停电了。The community is experiencing a power outage.	我认为小区停电了。	我以为小区停电了。	我推测小区停电了。	我估计小区停电了。	我猜（测）小区停电了。	我推断小区停电了。	list 5: 1e, 2f, 3g, 4a, 5b, 6c, 7d, …
11	浴室停水了。The bathroom is out of water.	我认为浴室停水了。	我以为浴室停水了。	我推测浴室停水了。	我估计浴室停水了。	我猜（测）浴室停水了。	我推断浴室停水了。	list 6: 1f, 2g, 3a, 4b, 5c, 6d, 7e, …
12	超市打烊了。The supermarket is closed.	我认为超市打烊了。	我以为超市打烊了。	我推测超市打烊了。	我估计超市打烊了。	我猜（测）超市打烊了。	我推断超市打烊了。	list 7: 1g, 2a, 3b, 4c, 5d, 6e, 7f, …
13	火车晚点了。The train is late.	我认为火车晚点了。	我以为火车晚点了。	我推测火车晚点了。	我估计火车晚点了。	我猜（测）火车晚点了。	我推断火车晚点了。
14	牛奶过期了。The milk has expired.	我认为牛奶过期了。	我以为牛奶过期了。	我推测牛奶过期了。	我估计牛奶过期了。	我猜（测）牛奶过期了。	我推断牛奶过期了。
15	办公室断网了。The office is offline.	我认为办公室断网了。	我以为办公室断网了。	我推测办公室断网了。	我估计办公室断网了。	我猜（测）办公室断网了。	我推断办公室断网了。
16	水开了。The water is boiling.	我认为水开了。	我以为水开了。	我推测水开了。	我估计水开了。	我猜（测）水开了。	我推断水开了。
17	汽油涨价了。Gasoline prices have increased.	我认为汽油涨价了。	我以为汽油涨价了。	我推测汽油涨价了。	我估计汽油涨价了。	我猜（测）汽油涨价了。	我推断汽油涨价了。
18	米饭烧糊了。The rice is burnt.	我认为米饭烧糊了。	我以为米饭烧糊了。	我推测米饭烧糊了。	我估计米饭烧糊了。	我猜（测）米饭烧糊了。	我推断米饭烧糊了。
19	桌子擦完了。The table has been wiped clean.	我认为桌子擦完了。	我以为桌子擦完了。	我推测桌子擦完了。	我估计桌子擦完了。	我猜（测）桌子擦完了。	我推断桌子擦完了。
20	面包吃光了。The bread has been eaten up.	我认为面包吃光了。	我以为面包吃光了。	我推测面包吃光了。	我估计面包吃光了。	我猜（测）面包吃光了。	我推断面包吃光了。
21	鞋子穿破了。The shoes are worn out.	我认为鞋子穿破了。	我以为鞋子穿破了。	我推测鞋子穿破了。	我估计鞋子穿破了。	我猜（测）鞋子穿破了。	我推断鞋子穿破了。
22	房门钥匙丢了。The key to the door is missing.	我认为房门钥匙丢了。	我以为房门钥匙丢了。	我推测房门钥匙丢了。	我估计房门钥匙丢了。	我猜（测）房门钥匙丢了。	我推断房门钥匙丢了。
23	公众号更新了。The official account has been updated.	我认为公众号更新了。	我以为公众号更新了。	我推测公众号更新了。	我估计公众号更新了。	我猜（测）公众号更新了。	我推断公众号更新了。
24	会议结束了。The meeting has ended.	我认为会议结束了。	我以为会议结束了。	我推测会议结束了。	我估计会议结束了。	我猜（测）会议结束了。	我推断会议结束了。
25	中国队赢了。The Chinese team won.	我认为中国队赢了。	我以为中国队赢了。	我推测中国队赢了。	我估计中国队赢了。	我猜（测）中国队赢了。	我推断中国队赢了。
26	张三摔倒了。Zhang San fell down.	我认为张三摔倒了。	我以为张三摔倒了。	我推测张三摔倒了。	我估计张三摔倒了。	我猜（测）张三摔倒了。	我推断张三摔倒了。
27	何鹏进屋了。He Peng entered the room.	我认为何鹏进屋了。	我以为何鹏进屋了。	我推测何鹏进屋了。	我估计何鹏进屋了。	我猜（测）何鹏进屋了。	我推断何鹏进屋了。
28	李飞毕业了。Li Fei has graduated.	我认为李飞毕业了。	我以为李飞毕业了。	我推测李飞毕业了。	我估计李飞毕业了。	我猜（测）李飞毕业了。	我推断李飞毕业了。
subjective	a	b	c	d	e	f	g
1	这个菜很好吃。This dish is very delicious.	我认为这个菜很好吃。	我以为这个菜很好吃。	我推测这个菜很好吃。	我估计这个菜很好吃。	我猜（测）这个菜很好吃。	我推断这个菜很好吃。
2	那个菜非常辣。That dish is very spicy.	我认为那个菜非常辣。	我以为那个菜非常辣。	我推测那个菜非常辣。	我估计那个菜非常辣。	我猜（测）那个菜非常辣。	我推断那个菜非常辣。
3	这个人非常有趣。This person is interesting.	我认为这个人非常有趣。	我以为这个人非常有趣。	我推测这个人非常有趣。	我估计这个人非常有趣。	我猜（测）这个人非常有趣。	我推断这个人非常有趣。
4	那个游戏很好玩。That game is very fun.	我认为那个游戏很好玩。	我以为那个游戏很好玩。	我推测那个游戏很好玩。	我估计那个游戏很好玩。	我猜（测）那个游戏很好玩。	我推断那个游戏很好玩。
5	这个手机很好用。This phone is very user-friendly.	我认为这个手机很好用。	我以为这个手机很好用。	我推测这个手机很好用。	我估计这个手机很好用。	我猜（测）这个手机很好用。	我推断这个手机很好用。
6	那台电脑速度非常快。That computer is very fast.	我认为那台电脑速度非常快。	我以为那台电脑速度非常快。	我推测那台电脑速度非常快。	我估计那台电脑速度非常快。	我猜（测）那台电脑速度非常快。	我推断那台电脑速度非常快。	list 1: 1a, 2b, 3c, 4d, 5e, 6f, 7g, 8a, 9b, 10c, …
7	这个表演很好笑。This performance is very funny.	我认为这个表演很好笑。	我以为这个表演很好笑。	我推测这个表演很好笑。	我估计这个表演很好笑。	我猜（测）这个表演很好笑。	我推断这个表演很好笑。	list 2: 1b, 2c, 3d, 4e, 5f, 6g, 7a, …
8	那个地方很冷。That place is very cold.	我认为那个地方很冷。	我以为那个地方很冷。	我推测那个地方很冷。	我估计那个地方很冷。	我猜（测）那个地方很冷。	我推断那个地方很冷。	list 3: 1c, 2d, 3e, 4f, 5g, 6a, 7b, …
9	这本书非常难。This book is very interesting.	我认为这本书非常难。	我以为这本书非常难。	我推测这本书非常难。	我估计这本书非常难。	我猜（测）这本书非常难。	我推断这本书非常难。	list 4: 1d, 2e, 3f, 4g, 5a, 6b, 7c, …
10	那个门非常坚固。That door is very sturdy.	我认为那个门非常坚固。	我以为那个门非常坚固。	我推测那个门非常坚固。	我估计那个门非常坚固。	我猜（测）那个门非常坚固。	我推断那个门非常坚固。	list 5: 1e, 2f, 3g, 4a, 5b, 6c, 7d, …
11	这个瓶子很值钱。This bottle is very valuable.	我认为这个瓶子很值钱。	我以为这个瓶子很值钱。	我推测这个瓶子很值钱。	我估计这个瓶子很值钱。	我猜（测）这个瓶子很值钱。	我推断这个瓶子很值钱。	list 6: 1f, 2g, 3a, 4b, 5c, 6d, 7e, …
12	那道题很简单。 That question is very easy.	我认为那道题很简单。	我以为那道题很简单。	我推测那道题很简单。	我估计那道题很简单。	我猜（测）那道题很简单。	我推断那道题很简单。	list 7: 1g, 2a, 3b, 4c, 5d, 6e, 7f, …
13	这个颜色很温暖。 This colour is very warm.	我认为这个颜色很温暖。	我以为这个颜色很温暖。	我推测这个颜色很温暖。	我估计这个颜色很温暖。	我猜（测）这个颜色很温暖。	我推断这个颜色很温暖。
14	那个发型很好看。That hairstyle looks great.	我认为那个发型很好看。	我以为那个发型很好看。	我推测那个发型很好看。	我估计那个发型很好看。	我猜（测）那个发型很好看。	我推断那个发型很好看。
15	这个城市很大。This city is very big.	我认为这个城市很大。	我以为这个城市很大。	我推测这个城市很大。	我估计这个城市很大。	我猜（测）这个城市很大。	我推断这个城市很大。
16	那件衬衫很干净。 That shirt is very clean.	我认为那件衬衫很干净。	我以为那件衬衫很干净。	我推测那件衬衫很干净。	我估计那件衬衫很干净。	我猜（测）那件衬衫很干净。	我推断那件衬衫很干净。
17	这个学生非常认真。 This student is very careful.	我认为这个学生非常认真。	我以为这个学生非常认真。	我推测这个学生非常认真。	我估计这个学生非常认真。	我猜（测）这个学生非常认真。	我推断这个学生非常认真。
18	那个结论非常合理。 That conclusion is very reasonable.	我认为那个结论非常合理。	我以为那个结论非常合理。	我推测那个结论非常合理。	我估计那个结论非常合理。	我猜（测）那个结论非常合理。	我推断那个结论非常合理。
19	这个时间非常适合。This time is very suitable.	我认为这个时间非常适合。	我以为这个时间非常适合。	我推测这个时间非常适合。	我估计这个时间非常适合。	我猜（测）这个时间非常适合。	我推断这个时间非常适合。
20	那辆车很便宜。That car is very cheap.	我认为那辆车很便宜。	我以为那辆车很便宜。	我推测那辆车很便宜。	我估计那辆车很便宜。	我猜（测）那辆车很便宜。	我推断那辆车很便宜。
21	这个温度非常适合。This temperature is very suitable.	我认为这个温度非常适合。	我以为这个温度非常适合。	我推测这个温度非常适合。	我估计这个温度非常适合。	我猜（测）这个温度非常适合。	我推断这个温度非常适合。
22	那个房间非常温馨。That room is very cozy.	我认为那个房间非常温馨。	我以为那个房间非常温馨。	我推测那个房间非常温馨。	我估计那个房间非常温馨。	我猜（测）那个房间非常温馨。	我推断那个房间非常温馨。
23	这个季节非常舒适。This season is very comfortable.	我认为这个季节非常舒适。	我以为这个季节非常舒适。	我推测这个季节非常舒适。	我估计这个季节非常舒适。	我猜（测）这个季节非常舒适。	我推断这个季节非常舒适。
24	那件衣服非常暖和。That coat is very warm.	我认为那件衣服非常暖和。	我以为那件衣服非常暖和。	我推测那件衣服非常暖和。	我估计那件衣服非常暖和。	我猜（测）那件衣服非常暖和。	我推断那件衣服非常暖和。
25	这个动作非常难。 This movement is very difficult.	我认为这个动作非常难。	我以为这个动作非常难。	我推测这个动作非常难。	我估计这个动作非常难。	我猜（测）这个动作非常难。	我推断这个动作非常难。
26	那个孩子非常聪明。That child is very clever.	我认为那个孩子非常聪明。	我以为那个孩子非常聪明。	我推测那个孩子非常聪明。	我估计那个孩子非常聪明。	我猜（测）那个孩子非常聪明。	我推断那个孩子非常聪明。
27	这个朋友很珍贵。This friend is very precious.	我认为这个朋友很珍贵。	我以为这个朋友很珍贵。	我推测这个朋友很珍贵。	我估计这个朋友很珍贵。	我猜（测）这个朋友很珍贵。	我推断这个朋友很珍贵。
28	那个老师很幽默。That teacher is very humorous.	我认为那个老师很幽默。	我以为那个老师很幽默。	我推测那个老师很幽默。	我估计那个老师很幽默。	我猜（测）那个老师很幽默。	我推断那个老师很幽默。
filler
f1	我揣测这个动作很滑稽。I guess this action is quite comical.
f2	小辉考虑她的职业很敏感。Xiao Hui considers her profession to be very sensitive.
f3	小王预料她是老师。Xiao Wang anticipated that she would be a teacher.
f4	老师判断小六最漂亮。The teacher judged that Xiao Liu was the most beautiful.
f5	我感到这个答案正确。I feel that this answer is correct.
f6	这个电脑很幽默。This computer is very humorous.						list 1: f1, f2, f3, …, f28, f29, f30
f7	小王估算明年气候变暖。Xiao Wang estimates that the climate will be warmer next year.						list 2: f1, f2, f3, …, f28, f29, f30
f8	那个教授推测十分幽默。The professor is speculated to be very humorous.						list 3: f1, f2, f3, …, f28, f29, f30
f9	小红揣度他是个好人。Xiao Hong speculates that he is a good person.						list 4: f1, f2, f3, …, f28, f29, f30
f10	我揣摩他一个人过的很好。I guess he's doing well alone.						list 5: f1, f2, f3, …, f28, f29, f30
f11	我预感水泵在响。I have a premonition that the water pump is ringing.						list 6: f1, f2, f3, …, f28, f29, f30
f12	我理解小明非常热心。I understand that Xiaoming is very enthusiastic.						list 7: f1, f2, f3, …, f28, f29, f30
f13	我认识明天上午开会。I know tomorrow morning there is a meeting.
f14	我知道我的胳膊冷。I know my arm feel cold.
f15	我喜欢他一个人静静。I love him quiet alone.
f16	我注意到苹果很甜。I notice the apple is very sweet.
f17	我判断这个声音很大。I judge this sound is very loud.
f18	那个主意有点冷。 That idea is a little cold.
f19	我怀疑这个颜色太浓。 I doubt this colour is very thick.
f20	太太发现离开的警察打了自己。The wife found the left police officer beat herself.
f21	打了小孩的保姆离开了。The nanny who hit the child has left.
f22	这个电脑发现声音有问题。This computer has been detected with a sound issue.
f23	我预料弟弟身材魁梧。I expect my younger brother to have a sturdy physique.
f24	我想明年多灾多难。I think there will be many disasters and difficulties next year.
f25	王刚深信周一开会。Wang Gang firmly believes that the meeting will be held on Monday.
f26	妹妹明白爷爷去世了。My younger sister understands that her grandfather has passed away.
f27	我看这句话模棱两可。I think this sentence is ambiguous.
f28	对领导的意见需要谨慎处理。To the opinions of leaders need to be handled with caution.
f29	我想身体康复了。I think my boby has recovered.
f30	我推算他是好人。I deduce that he is a good person.
f31	我们开始下一个问题。Let's start next question.
f32	他发现我没有说谎。He found I did not lie.
f33	我明白红灯停绿灯行。I understand to stop at red light and proceed at green light.
f34	我怀疑他是好人。I doubt he is a good person.
f35	小王租了小周两间房。Xiao Wang rent Xiao Zhou a room for two weeks.
f36	我坚信好人就有好报。I firmly believe that good people will receive good rewards.
f37	他原来住在这里。He used to live here.
f38	北京人多。There are a lot of person in Beijing.
f39	台灯暗了。The desk lamp gets dim.
f40	天似乎亮了。The sky seems to be brightening.
f41	我发现他是个好人。I find he is a good person.
f42	李红知道成名很难。Li Hong knows that becoming famous is difficult.
f43	我怀疑他是特工。I suspect he is a spy.
f44	我预计明天下雨。I predict it will rain tomorrow.
f45	他感到此事十分蹊跷。He felt that this matter was very suspicious.
f46	我想小明遇到了困难。I think Xiao Ming has encountered difficulties.
f47	我感觉春天要来了。I feel spring will come.
f48	我觉得他特别合适。I think he is specially suitable.
f49	他的话想来是为我好。His words are probably for my good.
f50	保安发现那个人很可疑。The safe guard found that person doubtful.
f51	我知道他是老师。I know he is a teacher.
f52	我看这个鱼不错。I see this fish is not bad.
f53	我想小郭是个好人。I think Xiao Guo is a good person.
f54	我喜欢一个人吃饭。I like dining alone.
f55	他昨天离开了上海。He left Shanghai yesterday.
f56	我觉得学英语很有趣。I think learning English is very interesting.
	这部分是否字对字翻译。

## Sheet: Pre-test results
objective	a	b	c	d	e	f	g
1	外面下雨了。	我认为外面下雨了。	我以为外面下雨了。	我推测外面下雨了。	我估计外面下雨了。	我猜（测）外面下雨了。	我推断外面下雨了。		> 4.5
2	外面下雪了。	我认为外面下雪了。	我以为外面下雪了。	我推测外面下雪了。	我估计外面下雪了。	我猜（测）外面下雪了。	我推断外面下雪了。		4-4.5
3	外面起风了。	我认为外面起风了。	我以为外面起风了。	我推测外面起风了。	我估计外面起风了。	我猜（测）外面起风了。	我推断外面起风了。		< 3.5
4	桥面结冰了。	我认为桥面结冰了。	我以为桥面结冰了。	我推测桥面结冰了。	我估计桥面结冰了。	我猜（测）桥面结冰了。	我推断桥面结冰了。
5	红灯亮了。	我认为红灯亮了。	我以为红灯亮了。	我推测红灯亮了。	我估计红灯亮了。	我猜（测）红灯亮了。	我推断红灯亮了。
6	晚饭上桌了。	我认为晚饭上桌了。	我以为晚饭上桌了。	我推测晚饭上桌了。	我估计晚饭上桌了。	我猜（测）晚饭上桌了。	我推断晚饭上桌了。
7	走廊灯坏了。	我认为走廊灯坏了。	我以为走廊灯坏了。	我推测走廊灯坏了。	我估计走廊灯坏了。	我猜（测）走廊灯坏了。	我推断走廊灯坏了。
8	卧室门开了。	我认为卧室门开了。	我以为卧室门开了。	我推测卧室门开了。	我估计卧室门开了。	我猜（测）卧室门开了。	我推断卧室门开了。
9	厨房着火了。	我认为厨房着火了。	我以为厨房着火了。	我推测厨房着火了。	我估计厨房着火了。	我猜（测）厨房着火了。	我推断厨房着火了。
10	小区停电了。	我认为小区停电了。	我以为小区停电了。	我推测小区停电了。	我估计小区停电了。	我猜（测）小区停电了。	我推断小区停电了。
11	浴室停水了。	我认为浴室停水了。	我以为浴室停水了。	我推测浴室停水了。	我估计浴室停水了。	我猜（测）浴室停水了。	我推断浴室停水了。
12	超市打烊了。	我认为超市打烊了。	我以为超市打烊了。	我推测超市打烊了。	我估计超市打烊了。	我猜（测）超市打烊了。	我推断超市打烊了。
13	火车晚点了。	我认为火车晚点了。	我以为火车晚点了。	我推测火车晚点了。	我估计火车晚点了。	我猜（测）火车晚点了。	我推断火车晚点了。
14	牛奶过期了。	我认为牛奶过期了。	我以为牛奶过期了。	我推测牛奶过期了。	我估计牛奶过期了。	我猜（测）牛奶过期了。	我推断牛奶过期了。
15	办公室断网了。	我认为办公室断网了。	我以为办公室断网了。	我推测办公室断网了。	我估计办公室断网了。	我猜（测）办公室断网了。	我推断办公室断网了。
16	水开了。	我认为水开了。	我以为水开了。	我推测水开了。	我估计水开了。	我猜（测）水开了。	我推断水开了。
17	汽油涨价了。	我认为汽油涨价了。	我以为汽油涨价了。	我推测汽油涨价了。	我估计汽油涨价了。	我猜（测）汽油涨价了。	我推断汽油涨价了。
18	米饭烧糊了。	我认为米饭烧糊了。	我以为米饭烧糊了。	我推测米饭烧糊了。	我估计米饭烧糊了。	我猜（测）米饭烧糊了。	我推断米饭烧糊了。
19	桌子擦完了。	我认为桌子擦完了。	我以为桌子擦完了。	我推测桌子擦完了。	我估计桌子擦完了。	我猜（测）桌子擦完了。	我推断桌子擦完了。
20	面包吃光了。	我认为面包吃光了。	我以为面包吃光了。	我推测面包吃光了。	我估计面包吃光了。	我猜（测）面包吃光了。	我推断面包吃光了。
21	鞋子穿破了。	我认为鞋子穿破了。	我以为鞋子穿破了。	我推测鞋子穿破了。	我估计鞋子穿破了。	我猜（测）鞋子穿破了。	我推断鞋子穿破了。
22	房门钥匙丢了。	我认为房门钥匙丢了。	我以为房门钥匙丢了。	我推测房门钥匙丢了。	我估计房门钥匙丢了。	我猜（测）房门钥匙丢了。	我推断房门钥匙丢了。
23	公众号更新了。	我认为公众号更新了。	我以为公众号更新了。	我推测公众号更新了。	我估计公众号更新了。	我猜（测）公众号更新了。	我推断公众号更新了。
24	会议结束了。	我认为会议结束了。	我以为会议结束了。	我推测会议结束了。	我估计会议结束了。	我猜（测）会议结束了。	我推断会议结束了。
25	中国队赢了。	我认为中国队赢了。	我以为中国队赢了。	我推测中国队赢了。	我估计中国队赢了。	我猜（测）中国队赢了。	我推断中国队赢了。
26	张三摔倒了。	我认为张三摔倒了。	我以为张三摔倒了。	我推测张三摔倒了。	我估计张三摔倒了。	我猜（测）张三摔倒了。	我推断张三摔倒了。
27	何鹏进屋了。	我认为何鹏进屋了。	我以为何鹏进屋了。	我推测何鹏进屋了。	我估计何鹏进屋了。	我猜（测）何鹏进屋了。	我推断何鹏进屋了。
28	李飞毕业了。	我认为李飞毕业了。	我以为李飞毕业了。	我推测李飞毕业了。	我估计李飞毕业了。	我猜（测）李飞毕业了。	我推断李飞毕业了。
subjective	a	b	c	d	e	f	g
1	这个菜很好吃。	我认为这个菜很好吃。	我以为这个菜很好吃。	我推测这个菜很好吃。	我估计这个菜很好吃。	我猜（测）这个菜很好吃。	我推断这个菜很好吃。
2	那个菜非常辣。	我认为那个菜非常辣。	我以为那个菜非常辣。	我推测那个菜非常辣。	我估计那个菜非常辣。	我猜（测）那个菜非常辣。	我推断那个菜非常辣。
3	这个人非常有趣。	我认为这个人非常有趣。	我以为这个人非常有趣。	我推测这个人非常有趣。	我估计这个人非常有趣。	我猜（测）这个人非常有趣。	我推断这个人非常有趣。
4	那个游戏很好玩。	我认为那个游戏很好玩。	我以为那个游戏很好玩。	我推测那个游戏很好玩。	我估计那个游戏很好玩。	我猜（测）那个游戏很好玩。	我推断那个游戏很好玩。
5	这个手机很好用。	我认为这个手机很好用。	我以为这个手机很好用。	我推测这个手机很好用。	我估计这个手机很好用。	我猜（测）这个手机很好用。	我推断这个手机很好用。
6	那台电脑速度非常快。	我认为那台电脑速度非常快。	我以为那台电脑速度非常快。	我推测那台电脑速度非常快。	我估计那台电脑速度非常快。	我猜（测）那台电脑速度非常快。	我推断那台电脑速度非常快。
7	这个表演很好笑。	我认为这个表演很好笑。	我以为这个表演很好笑。	我推测这个表演很好笑。	我估计这个表演很好笑。	我猜（测）这个表演很好笑。	我推断这个表演很好笑。
8	那个地方很冷。	我认为那个地方很冷。	我以为那个地方很冷。	我推测那个地方很冷。	我估计那个地方很冷。	我猜（测）那个地方很冷。	我推断那个地方很冷。
9	这本书非常难。	我认为这本书非常难。	我以为这本书非常难。	我推测这本书非常难。	我估计这本书非常难。	我猜（测）这本书非常难。	我推断这本书非常难。
10	那个门非常坚固。	我认为那个门非常坚固。	我以为那个门非常坚固。	我推测那个门非常坚固。	我估计那个门非常坚固。	我猜（测）那个门非常坚固。	我推断那个门非常坚固。
11	这个瓶子很值钱。	我认为这个瓶子很值钱。	我以为这个瓶子很值钱。	我推测这个瓶子很值钱。	我估计这个瓶子很值钱。	我猜（测）这个瓶子很值钱。	我推断这个瓶子很值钱。
12	那道题很简单。	我认为那道题很简单。	我以为那道题很简单。	我推测那道题很简单。	我估计那道题很简单。	我猜（测）那道题很简单。	我推断那道题很简单。
13	这个颜色很温暖。	我认为这个颜色很温暖。	我以为这个颜色很温暖。	我推测这个颜色很温暖。	我估计这个颜色很温暖。	我猜（测）这个颜色很温暖。	我推断这个颜色很温暖。
14	那个发型很好看。	我认为那个发型很好看。	我以为那个发型很好看。	我推测那个发型很好看。	我估计那个发型很好看。	我猜（测）那个发型很好看。	我推断那个发型很好看。
15	这个城市很大。	我认为这个城市很大。	我以为这个城市很大。	我推测这个城市很大。	我估计这个城市很大。	我猜（测）这个城市很大。	我推断这个城市很大。
16	那件衬衫很干净。	我认为那件衬衫很干净。	我以为那件衬衫很干净。	我推测那件衬衫很干净。	我估计那件衬衫很干净。	我猜（测）那件衬衫很干净。	我推断那件衬衫很干净。
17	这个学生非常认真。	我认为这个学生非常认真。	我以为这个学生非常认真。	我推测这个学生非常认真。	我估计这个学生非常认真。	我猜（测）这个学生非常认真。	我推断这个学生非常认真。
18	那个结论非常合理。	我认为那个结论非常合理。	我以为那个结论非常合理。	我推测那个结论非常合理。	我估计那个结论非常合理。	我猜（测）那个结论非常合理。	我推断那个结论非常合理。
19	这个时间非常适合。	我认为这个时间非常适合。	我以为这个时间非常适合。	我推测这个时间非常适合。	我估计这个时间非常适合。	我猜（测）这个时间非常适合。	我推断这个时间非常适合。
20	那辆车很便宜。	我认为那辆车很便宜。	我以为那辆车很便宜。	我推测那辆车很便宜。	我估计那辆车很便宜。	我猜（测）那辆车很便宜。	我推断那辆车很便宜。
21	这个温度非常适合。	我认为这个温度非常适合。	我以为这个温度非常适合。	我推测这个温度非常适合。	我估计这个温度非常适合。	我猜（测）这个温度非常适合。	我推断这个温度非常适合。
22	那个房间非常温馨。	我认为那个房间非常温馨。	我以为那个房间非常温馨。	我推测那个房间非常温馨。	我估计那个房间非常温馨。	我猜（测）那个房间非常温馨。	我推断那个房间非常温馨。
23	这个季节非常舒适。	我认为这个季节非常舒适。	我以为这个季节非常舒适。	我推测这个季节非常舒适。	我估计这个季节非常舒适。	我猜（测）这个季节非常舒适。	我推断这个季节非常舒适。
24	那件衣服非常暖和。	我认为那件衣服非常暖和。	我以为那件衣服非常暖和。	我推测那件衣服非常暖和。	我估计那件衣服非常暖和。	我猜（测）那件衣服非常暖和。	我推断那件衣服非常暖和。
25	这个动作非常难。	我认为这个动作非常难。	我以为这个动作非常难。	我推测这个动作非常难。	我估计这个动作非常难。	我猜（测）这个动作非常难。	我推断这个动作非常难。
26	那个孩子非常聪明。	我认为那个孩子非常聪明。	我以为那个孩子非常聪明。	我推测那个孩子非常聪明。	我估计那个孩子非常聪明。	我猜（测）那个孩子非常聪明。	我推断那个孩子非常聪明。
27	这个朋友很珍贵。	我认为这个朋友很珍贵。	我以为这个朋友很珍贵。	我推测这个朋友很珍贵。	我估计这个朋友很珍贵。	我猜（测）这个朋友很珍贵。	我推断这个朋友很珍贵。
28	那个老师很幽默。	我认为那个老师很幽默。	我以为那个老师很幽默。	我推测那个老师很幽默。	我估计那个老师很幽默。	我猜（测）那个老师很幽默。	我推断那个老师很幽默。

## Sheet: Exp. critial sentences
id	pre-test item	bare	认为	以为	推测	估计	猜（测）	推断
o1	5	红灯亮了。The red light is on.	我认为红灯亮了。I think the red light is on.
o2	18	米饭烧糊了。The rice is burnt.	我认为米饭烧糊了。I think the rice is burnt.
o3	1	外面下雨了。It rains outside.	我认为外面下雨了。I think it rains outside.
o4	27	何鹏进屋了。 He Peng entered the room.		我以为何鹏进屋了。I think He Peng entered the room.
o5	20	面包吃光了。 The bread has been eaten up.		我以为面包吃光了。I think the bread has been eaten up.
o6	23	公众号更新了。The official account has been updated.		我以为公众号更新了。I think the official account has been updated.
o7	7	走廊灯坏了。The hallway light is broken.			我推测走廊灯坏了。I infer the hallway light is broken.
o8	14	牛奶过期了。The milk has expired.			我推测牛奶过期了。I infer the milk has expired.
o9	13	火车晚点了。 The train is late.			我推测火车晚点了。I infer the train is late.
o10	22	房门钥匙丢了。The key to the door is missing.				我估计房门钥匙丢了。I reckon the key to the door is missing.
o11	8	卧室门开了。 The bedroom door has opened.				我估计卧室门开了。I reckon the bedroom door has opened.
o12	28	李飞毕业了。Li Fei has graduated.				我估计李飞毕业了。I reckon Li Fei has graduated.
o13	25	我认为中国队赢了。The Chinese team won.					我猜（测）中国队赢了。I guess the Chinese team won.
o14	4	桥面结冰了。The bridge deck has frozen over.					我猜（测）桥面结冰了。I guess the bridge deck has frozen over.
o15	24	会议结束了。The meeting has ended.					我猜（测）会议结束了。I guess the meeting has ended.
o16	3	外面起风了。 It's windy outside.						我推断外面起风了。I infer it's windy outside.
o17	10	小区停电了。The community is experiencing a power outage.						我推断小区停电了。I infer the community is experiencing a power outage.
o18	17	汽油涨价了。Gasoline prices have increased.						我推断汽油涨价了。I infer gasoline prices have increased.
s1	26	那个孩子非常聪明。That child is very clever.	我认为那个孩子非常聪明。I think that child is very clever.
s2	17	这个学生非常认真。This student is very careful.	我认为这个学生非常认真。I think this student is very careful.
s3	5	这个手机很好用。This phone is very user-friendly.	我认为这个手机很好用。I think this phone is very user-friendly.
s4	15	这个城市很大。This city is very big.		我以为这个城市很大。I think this city is very big.
s5	6	那台电脑速度非常快。 That computer is very fast.		我以为那台电脑速度非常快。I think that computer is very fast.
s6	25	这个动作非常难。This movement is very difficult.		我以为这个动作非常难。I think this movement is very difficult.
s7	8	那个地方很冷。That place is very cold.			我推测那个地方很冷。I infer that place is very cold.
s8	14	那个发型很好看。That hairstyle looks great.			我推测那个发型很好看。I infer that hairstyle looks great.
s9	10	那个门非常坚固。That door is very sturdy.			我推测那个门非常坚固。I infer that door is very sturdy.
s10	4	那个游戏很好玩。That game is very fun.				我估计那个游戏很好玩。I reckon that game is very fun.
s11	11	这个瓶子很值钱。This bottle is very valuable.				我估计这个瓶子很值钱。I reckon this bottle is very valuable.
s12	1	这个菜很好吃。This dish is very delicious.				我估计这个菜很好吃。I reckon this dish is very delicious.
s13	16	那件衬衫很干净。That shirt is very clean.					我猜（测）那件衬衫很干净。I guess that shirt is very clean.
s14	9	这本书非常难。 This book is very difficult.					我猜（测）这本书非常难。I guess this book is very difficult.
s15	2	那个菜非常辣。 That dish is very spicy.					我猜（测）那个菜非常辣。I guess that dish is very spicy.
s16	20	那辆车很便宜。That car is very cheap.						我推断那辆车很便宜。I infer that car is very cheap.
s17	19	这个时间非常适合。This time is very suitable.						我推断这个时间非常适合。I infer this time is very suitable.
s18	3	这个人非常有趣。This person is very interesting.						我推断这个人非常有趣。I infer this person is very interesting.

## Sheet: Exp1. Materials
item	statement	evidential	context	question
1	objective	bare	你坐在大巴车后部，车忽然停了。你身边的乘客对你说：“红灯亮了。”You are sitting in the back of the bus when it suddenly stops. The passenger next to you says to you, "The red light is on."	你认为你身边的乘客在说这句话的时候确定程度有多大？	1代表非常不确定，6代表非常确定。
2	objective	bare	你和妈妈在客厅沙发看电视，妈妈对你说：“米饭烧糊了。”You and your mother are watching TV on the sofa in the living room, and your mother says to you, 'The rice is burnt.'	你认为妈妈在说这句话的时候确定程度有多大？	1代表非常不确定，6代表非常确定。
3	objective	bare	你和小明在密封隔音良好的房车内睡觉，小明对你说：“外面下雨了。”You and Xiaoming are sleeping in a well sealed and soundproof RV, and Xiaoming says to you, "It's raining outside."	你认为小明在说这句话的时候确定程度有多大？	1代表非常不确定，6代表非常确定。
4	objective	bare	你和何鹏在院子里玩捉迷藏，小明坐在院子里看书。何鹏去藏，你转过头看见小明，小明对你说：“何鹏进屋了。”You and He Peng are playing hide and seek in the yard, while Xiao Ming is sitting in the yard reading a book. He Peng goes to hide, and you turn your head to see Xiao Ming. Xiao Ming says to you, "He Peng has entered the house."	你认为小明在说这句话的时候确定程度有多大？	1代表非常不确定，6代表非常确定。
5	objective	bare	你身体不适，告诉妈妈想吃面包，妈妈对你说：“面包吃光了。”You feel unwell and tell your mom that you want to eat bread. Mom says to you, "The bread has been eaten up."	你认为妈妈在说这句话的时候确定程度有多大？	1代表非常不确定，6代表非常确定。
6	objective	bare	你在开车，妈妈对你说：“公众号更新了。”You are driving, your mother says to you "The official account has been updated."	你认为妈妈在说这句话的时候确定程度有多大？	1代表非常不确定，6代表非常确定。
7	objective	bare	你去参观朋友住的职工宿舍楼，天黑了走廊灯没亮，朋友对你说：“走廊灯坏了。”You go to visit the staff dormitory building where your friend lives, and when it get dark, the hallway lights don't turn on. Your friend says to you, "The hallway lights are broken."	你认为朋友在说这句话的时候确定程度有多大？	1代表非常不确定，6代表非常确定。
8	objective	bare	你发现厨房有一瓶没有标签的牛奶，妈妈对你说：“牛奶过期了。”You find a bottle of unlabeled milk in the kitchen, and Mom says to you, 'The milk is expired.'	你认为妈妈在说这句话的时候确定程度有多大？	1代表非常不确定，6代表非常确定。
9	objective	bare	你和李四在火车站附近的餐馆，等待小明出站，时间到了小明没有出现，李四对你说：“火车晚点了。”You and Li Si are at a restaurant near the train station, waiting for Xiao Ming's outbound. The time is up and Xiao Ming hasn't shown up, Li Si says to you, "The train is late."	你认为李四在说这句话的时候确定程度有多大？	1代表非常不确定，6代表非常确定。
10	objective	bare	你和妈妈一起回到家准备开门，妈妈对你说：“房门钥匙丢了。”You and your mother return home to open the door, but your mother says to you, "The key to the door is missing."	你认为妈妈在说这句话的时候确定程度有多大？	1代表非常不确定，6代表非常确定。
11	objective	bare	你和爸爸在客厅沙发床上睡觉，爸爸对你说：“卧室门开了。”You and dad are sleeping on the sofa bed in the living room, and dad says to you, 'The bedroom door is open.'	你认为爸爸在说这句话的时候确定程度有多大？	1代表非常不确定，6代表非常确定。
12	objective	bare	李飞是你和你老公的共同好友，他三年前去国外读博了，你老公告诉你：“李飞毕业了。”Li Fei is a mutual friend of you and your husband. He went abroad to pursue a PhD three years ago, and your husband says to you, "Li Fei has graduated."	你认为老公在说这句话的时候确定程度有多大？	1代表非常不确定，6代表非常确定。
13	objective	bare	你和李四在教室上自习，李四对你说：“中国队赢了。”You and Li Si are studying by yourselves in the classroom, and Li Si says to you, "The Chinese team won."	你认为李四在说这句话的时候确定程度有多大？	1代表非常不确定，6代表非常确定。
14	objective	bare	你和弟弟谈论路面情况，弟弟对你说：“桥面结冰了。”You talk to your younger brother about the road conditions, and he says to you, 'The bridge deck has frozen over.'	你认为弟弟在说这句话的时候确定程度有多大？	1代表非常不确定，6代表非常确定。
15	objective	bare	你和小赵刚从外面出差回到单位，错过了员工大会的开始时间，小赵对你说：“会议结束了。”You and Xiao Zhao has just returned to the office from a business trip and missed the start time of the staff meeting. Xiao Zhao says to you, "The meeting has ended."	你认为小赵在说这句话的时候确定程度有多大？	1代表非常不确定，6代表非常确定。
16	objective	bare	你和王敏吃完晚饭在家休息，王敏对你说：“外面起风了。”You and Wang Min are resting after dinner, and Wang Min says to you,"It is windy outside."	你认为王敏在说这句话的时候确定程度有多大？	1代表非常不确定，6代表非常确定。
17	objective	bare	你在没有窗户的卫生间洗澡，忽然灯灭了，妈妈对你说：“小区停电了。”You are taking a shower in a windowless bathroom when suddenly the lights go out. Mom says to you, "There's a power outage in the community."	你认为妈妈在说这句话的时候确定程度有多大？	1代表非常不确定，6代表非常确定。
18	objective	bare	爸爸下班回到家，他对你说：“汽油涨价了。”Dad comes home from work and says to you, 'Gasoline prices have gone up.'	你认为爸爸在说这句话的时候确定程度有多大？	1代表非常不确定，6代表非常确定。
1	objective	marker	你坐在大巴车后部，车忽然停了。你身边的乘客对你说：“我认为红灯亮了。”You are sitting in the back of the bus when it suddenly stops. The passenger next to you says to you, "I think the red light is on."	你认为你身边的乘客在说这句话的时候确定程度有多大？	1代表非常不确定，6代表非常确定。
2	objective	marker	你和妈妈在客厅沙发看电视，妈妈对你说：“我认为米饭烧糊了。”You and your mother are watching TV on the sofa in the living room, and your mother says to you, 'I think the rice is burnt.'	你认为妈妈在说这句话的时候确定程度有多大？	1代表非常不确定，6代表非常确定。
3	objective	marker	你和小明在密封隔音良好的房车内睡觉，小明对你说：“我认为外面下雨了。”You and Xiaoming are sleeping in a well sealed and soundproof RV, and Xiaoming says to you, "I think it's raining outside."	你认为小明在说这句话的时候确定程度有多大？	1代表非常不确定，6代表非常确定。
4	objective	marker	你和何鹏在院子里玩捉迷藏，小明坐在院子里看书。何鹏去藏，你转过头看见小明，小明对你说：“我以为何鹏进屋了。”You and He Peng are playing hide and seek in the yard, while Xiao Ming is sitting in the yard reading a book. He Peng goes to hide, and you turn your head to see Xiao Ming. Xiao Ming says to you, "I think He Peng has entered the house."	你认为小明在说这句话的时候确定程度有多大？	1代表非常不确定，6代表非常确定。
5	objective	marker	你身体不适，告诉妈妈想吃面包，妈妈对你说：“我以为面包吃光了。”You feel unwell and tell your mom that you want to eat bread. Mom says to you, "I think the bread has been eaten up."	你认为妈妈在说这句话的时候确定程度有多大？	1代表非常不确定，6代表非常确定。
6	objective	marker	你在开车，妈妈对你说：“我以为公众号更新了。”You are driving, your mother says to you "I think the official account has been updated."	你认为妈妈在说这句话的时候确定程度有多大？	1代表非常不确定，6代表非常确定。
7	objective	marker	你去参观朋友住的职工宿舍楼，天黑了走廊灯没亮，朋友对你说：“我推测走廊灯坏了。”You go to visit the staff dormitory building where your friend lives, and when it get dark, the hallway lights don't turn on. Your friend says to you, "I infer the hallway lights are broken."	你认为朋友在说这句话的时候确定程度有多大？	1代表非常不确定，6代表非常确定。
8	objective	marker	你发现厨房有一瓶没有标签的牛奶，妈妈对你说：“我推测牛奶过期了。”You find a bottle of unlabeled milk in the kitchen, and Mom says to you, 'I infer the milk is expired.'	你认为妈妈在说这句话的时候确定程度有多大？	1代表非常不确定，6代表非常确定。
9	objective	marker	你和李四在火车站附近的餐馆，等待小明出站，时间到了小明没有出现，李四对你说：“我推测火车晚点了。”You and Li Si are at a restaurant near the train station, waiting for Xiao Ming's outbound. The time is up and Xiao Ming hasn't shown up, Li Si says to you, "I infer the train is late."	你认为李四在说这句话的时候确定程度有多大？	1代表非常不确定，6代表非常确定。
10	objective	marker	你和妈妈一起回到家准备开门，妈妈对你说：“我估计房门钥匙丢了。”You and your mother return home to open the door, but your mother says to you, "I reckon the key to the door is missing."	你认为妈妈在说这句话的时候确定程度有多大？	1代表非常不确定，6代表非常确定。
11	objective	marker	你和爸爸在客厅沙发床上睡觉，爸爸对你说：“我估计卧室门开了。”You and dad are sleeping on the sofa bed in the living room, and dad says to you, 'The bedroom door is open.'	你认为爸爸在说这句话的时候确定程度有多大？	1代表非常不确定，6代表非常确定。
12	objective	marker	李飞是你和你老公的共同好友，他三年前去国外读博了，你老公告诉你：“我估计李飞毕业了。”Li Fei is a mutual friend of you and your husband. He went abroad to pursue a PhD three years ago, and your husband syas to you, "Li Fei has graduated."	你认为老公在说这句话的时候确定程度有多大？	1代表非常不确定，6代表非常确定。
13	objective	marker	你和李四在教室上自习，李四对你说：“我猜（测）中国队赢了。”You and Li Si are studying by yourselves in the classroom, and Li Si says to you, "I guess the Chinese team won."	你认为李四在说这句话的时候确定程度有多大？	1代表非常不确定，6代表非常确定。
14	objective	marker	你和弟弟谈论路面情况，弟弟对你说：“我猜（测）桥面结冰了。”You talk to your younger brother about the road conditions, and he says to you, 'I guess the bridge deck has frozen over.'	你认为弟弟在说这句话的时候确定程度有多大？	1代表非常不确定，6代表非常确定。
15	objective	marker	你和小赵刚从外面出差回到单位，错过了员工大会的开始时间，小赵对你说：“我猜（测）会议结束了。”You and Xiao Zhao has just returned to the office from a business trip and missed the start time of the staff meeting. Xiao Zhao says to you, "I guess the meeting has ended."	你认为小赵在说这句话的时候确定程度有多大？	1代表非常不确定，6代表非常确定。
16	objective	marker	你和王敏吃完晚饭在家休息，王敏对你说：“我推断外面起风了。”You and Wang Min are resting after dinner, and Wang Min says to you,"I infer it is windy outside."	你认为王敏在说这句话的时候确定程度有多大？	1代表非常不确定，6代表非常确定。
17	objective	marker	你在没有窗户的卫生间洗澡，忽然灯灭了，妈妈对你说：“我推断小区停电了。”You are taking a shower in a windowless bathroom when suddenly the lights go out. Mom says to you, "I infer there's a power outage in the community."	你认为妈妈在说这句话的时候确定程度有多大？	1代表非常不确定，6代表非常确定。
18	objective	marker	爸爸下班回到家，他对你说：“我推断汽油涨价了。”Dad comes home from work and says to you, 'I infer gasoline prices have gone up.'	你认为爸爸在说这句话的时候确定程度有多大？	1代表非常不确定，6代表非常确定。
1	subjective	bare	你和爸爸在看电视，爸爸指着电视对你说：“那个孩子非常聪明。”You and dad are watching TV, and dad points to the TV and says to you, 'That child is very smart.'	你认为爸爸在说这句话的时候确定程度有多大？	1代表非常不确定，6代表非常确定。
2	subjective	bare	你和张老师刚刚辅导留学生回到办公室，张老师对你说：“这个学生非常认真。”You and Mr. Zhang have just returned to the office to tutor international students, and Mr. Zhang said to you, "This student is very careful."	你认为张老师在说这句话的时候确定程度有多大？	1代表非常不确定，6代表非常确定。
3	subjective	bare	你和妹妹到商场选手机，妹妹对你说：“这个手机很好用。”You and your sister went to the mall to choose a phone, and your sister says to you, "This phone is very user-friendly."	你认为妹妹在说这句话的时候确定程度有多大？	1代表非常不确定，6代表非常确定。
4	subjective	bare	你和表弟背地名，表弟对你说：“这个城市很大。”You and your cousin are memorizing place names, and your cousin says to you, 'This city is very big.'	你认为表弟在说这句话的时候确定程度有多大？	1代表非常不确定，6代表非常确定。
5	subjective	bare	你陪小刚到电子城买电脑，小刚对你说：“那台电脑速度非常快。”You accompany Xiaogang to the electronics city to buy a computer, and Xiaogang says to you, "That computer is very fast."	你认为小刚在说这句话的时候确定程度有多大？	1代表非常不确定，6代表非常确定。
6	subjective	bare	你和妹妹在客厅，你在玩手机游戏，妹妹指着电视对你说：“这个动作非常难。”You and your sister are in the living room.You are playing mobile games. Your sister points to the TV and says to you, "This action is very difficult."	你认为妹妹在说这句话的时候确定程度有多大？	1代表非常不确定，6代表非常确定。
7	subjective	bare	你看到一个心仪的度假胜地，你男朋友对你说：“那个地方很冷。”When you see a favorite vacation spot, your boyfriend says to you, "That place is very cold."	你认为男朋友在说这句话的时候确定程度有多大？	1代表非常不确定，6代表非常确定。
8	subjective	bare	你约着张月陪你一起去理发，张月对你说：“那个发型很好看。”You invite Zhang Yue to accompany you to get a haircut, and Zhang Yue says to you, "That hairstyle looks great."	你认为张月在说这句话的时候确定程度有多大？	1代表非常不确定，6代表非常确定。
9	subjective	bare	你家刚换了防盗门，爸爸对你说：“那个门非常坚固。”Your house has just replaced the anti-theft door, and your dad says to you, 'That door is very sturdy.'	你认为爸爸在说这句话的时候确定程度有多大？	1代表非常不确定，6代表非常确定。
10	subjective	bare	你和王刚在游戏厅门口聊天，王刚对你说：“那个游戏很好玩。”You are chatting with Wang Gang at the entrance of the game hall, and Wang Gang says to you, "That game is very fun."	你认为王刚在说这句话的时候确定程度有多大？	1代表非常不确定，6代表非常确定。
11	subjective	bare	你在厨房洗碗，父亲对你说：“这个瓶子很值钱。”You're washing dishes in the kitchen, and your father says to you, 'This bottle is very valuable.'	你认为父亲在说这句话的时候确定程度有多大？	1代表非常不确定，6代表非常确定。
12	subjective	bare	你和爸爸今天要在饭店请客人吃饭，你们来到饭店，爸爸对你说：“这个菜很好吃。”You and dad are going to invite guests to a restaurant today. When you come to the restaurant, dad says to you, "This dish is very delicious."	你认为爸爸在说这句话的时候确定程度有多大？	1代表非常不确定，6代表非常确定。
13	subjective	bare	你着急出门开会，需要穿西服衬衫。老婆对你说：“那件衬衫很干净。”You are in a hurry to go out for a meeting and need to wear a suit and shirt. Your wife says to you, "That shirt is very clean."	你认为老婆在说这句话的时候确定程度有多大？	1代表非常不确定，6代表非常确定。
14	subjective	bare	你和王老师在办公室，新教材样本到了，王老师对你说：“这本书非常难。”You and Mr. Wang are in the office. The new textbook sample has arrived, and Mr. Wang says to you, "This book is very difficult."	你认为王老师在说这句话的时候确定程度有多大？	1代表非常不确定，6代表非常确定。
15	subjective	bare	你和李四在餐厅请朋友吃饭，李四对你说：“那个菜非常辣。”You and Li Si are treating friends to a meal at a restaurant, and Li Si says to you, "That dish is very spicy."	你认为李四在说这句话的时候确定程度有多大？	1代表非常不确定，6代表非常确定。
16	subjective	bare	你和张强在路上看见一辆崭新的轿车，张强对你说：“那辆车很便宜。”You and Zhang Qiang see a brand new sedan on the road, and Zhang Qiang says to you, "That car is very cheap."	你认为张强在说这句话的时候确定程度有多大？	1代表非常不确定，6代表非常确定。
17	subjective	bare	你和张三被困在战壕中，商量突围时间，张三对你说：“这个时间非常适合。”You and Zhang San are trapped in the trench, discussing about the breakout time. Zhang San says to you, "This time is very suitable."	你认为张三在说这句话的时候确定程度有多大？	1代表非常不确定，6代表非常确定。
18	subjective	bare	你在室舍写作业，舍友在读一本留学归国人员的旅行日志。室友对你说：“这个人非常有趣。”You are doing your homework in your room, and your roommate is reading a travel journal of returned overseas students. Your roommate says to you, "This person is very interesting."	你认为室友在说这句话的时候确定程度有多大？	1代表非常不确定，6代表非常确定。
1	subjective	marker	你和爸爸在看电视，爸爸指着电视对你说：“我认为那个孩子非常聪明。”You and dad are watching TV, and dad points to the TV and says to you, 'I think that child is very smart.'	你认为爸爸在说这句话的时候确定程度有多大？	1代表非常不确定，6代表非常确定。
2	subjective	marker	你和张老师刚刚辅导留学生回到办公室，张老师对你说：“我认为这个学生非常认真。”You and Mr. Zhang have just returned to the office to tutor international students, and Mr. Zhang said to you, "I think this student is very careful."	你认为张老师在说这句话的时候确定程度有多大？	1代表非常不确定，6代表非常确定。
3	subjective	marker	你和妹妹到商场选手机，妹妹对你说：“我认为这个手机很好用。”You and your sister went to the mall to choose a phone, and your sister says to you, "I think this phone is very user-friendly."	你认为妹妹在说这句话的时候确定程度有多大？	1代表非常不确定，6代表非常确定。
4	subjective	marker	你和表弟背地名，表弟对你说：“我以为这个城市很大。”You and your cousin are memorizing place names, and your cousin says to you, 'I think this city is very big.'	你认为表弟在说这句话的时候确定程度有多大？	1代表非常不确定，6代表非常确定。
5	subjective	marker	你陪小刚到电子城买电脑，小刚对你说：“我以为那台电脑速度非常快。”You accompany Xiaogang to the electronics city to buy a computer, and Xiaogang says to you, "I think that computer is very fast."	你认为小刚在说这句话的时候确定程度有多大？	1代表非常不确定，6代表非常确定。
6	subjective	marker	你和妹妹在客厅，你在玩手机游戏，妹妹指着电视对你说：“我以为这个动作非常难。”You and your sister are in the living room.You are playing mobile games. Your sister points to the TV and says to you, "I think this action is very difficult."	你认为妹妹在说这句话的时候确定程度有多大？	1代表非常不确定，6代表非常确定。
7	subjective	marker	你看到一个心仪的度假胜地，你男朋友对你说：“我推测那个地方很冷。”When you see a favorite vacation spot, your boyfriend says to you, "I infer that place is very cold."	你认为男朋友在说这句话的时候确定程度有多大？	1代表非常不确定，6代表非常确定。
8	subjective	marker	你约着张月陪你一起去理发，张月对你说：“我推测那个发型很好看。”You invite Zhang Yue to accompany you to get a haircut, and Zhang Yue says to you, "I infer that hairstyle looks great."	你认为张月在说这句话的时候确定程度有多大？	1代表非常不确定，6代表非常确定。
9	subjective	marker	你家刚换了防盗门，爸爸对你说：“我推测那个门非常坚固。”Your house has just replaced the anti-theft door, and your dad says to you, 'I infer that door is very sturdy.'	你认为爸爸在说这句话的时候确定程度有多大？	1代表非常不确定，6代表非常确定。
10	subjective	marker	你和王刚在游戏厅门口聊天，王刚对你说：“我估计那个游戏很好玩。”You are chatting with Wang Gang at the entrance of the game hall, and Wang Gang says to you, "I reckon that game is very fun."	你认为王刚在说这句话的时候确定程度有多大？	1代表非常不确定，6代表非常确定。
11	subjective	marker	你在厨房洗碗，父亲对你说：“我估计这个瓶子很值钱。”You're washing dishes in the kitchen, and your father says to you, 'I reckon this bottle is very valuable.'	你认为父亲在说这句话的时候确定程度有多大？	1代表非常不确定，6代表非常确定。
12	subjective	marker	你和爸爸今天要在饭店请客人吃饭，你们来到饭店，爸爸对你说：“我估计这个菜很好吃。”You and dad are going to invite guests to a restaurant today. When you come to the restaurant, dad says to you, "I reckon this dish is very delicious."	你认为爸爸在说这句话的时候确定程度有多大？	1代表非常不确定，6代表非常确定。
13	subjective	marker	你着急出门开会，需要穿西服衬衫。老婆对你说：“我猜（测）那件衬衫很干净。”You are in a hurry to go out for a meeting and need to wear a suit and shirt. Your wife says to you, "I guess that shirt is very clean."	你认为老婆在说这句话的时候确定程度有多大？	1代表非常不确定，6代表非常确定。
14	subjective	marker	你和王老师在办公室，新教材样本到了，王老师对你说：“我猜（测）这本书非常难。”You and Mr. Wang are in the office. The new textbook sample has arrived, and Mr. Wang says to you, "I guess this book is very difficult."	你认为王老师在说这句话的时候确定程度有多大？	1代表非常不确定，6代表非常确定。
15	subjective	marker	你和李四在餐厅请朋友吃饭，李四对你说：“我猜（测）那个菜非常辣。”You and Li Si are treating friends to a meal at a restaurant, and Li Si says to you, "I guess that dish is very spicy."	你认为李四在说这句话的时候确定程度有多大？	1代表非常不确定，6代表非常确定。
16	subjective	marker	你和张强在路上看见一辆崭新的轿车，张强对你说：“我推断那辆车很便宜。”You and Zhang Qiang see a brand new sedan on the road, and Zhang Qiang says to you, "I infer that car is very cheap."	你认为张强在说这句话的时候确定程度有多大？	1代表非常不确定，6代表非常确定。
17	subjective	marker	你和张三被困在战壕中，商量突围时间，张三对你说：“我推断这个时间非常适合。”You are taking a shower in a windowless bathroom when suddenly the lights go out. Mom says to you, "I infer there's a power outage in the community."	你认为张三在说这句话的时候确定程度有多大？	1代表非常不确定，6代表非常确定。
18	subjective	marker	你在室舍写作业，室友在读一本留学归国人员的旅行日志。室友对你说：“我推断这个人非常有趣。”You are doing your homework in your room, and your roommate is reading a travel journal of returned overseas students. Your roommate says to you, "I infer this person is very interesting."	你认为室友在说这句话的时候确定程度有多大？	1代表非常不确定，6代表非常确定。
f1	s		你在书房写作业，姐姐在客厅沙发读小说，姐姐对你说：“这部小说非常精彩。”You are doing homework in the study, while your sister is reading a novel on the sofa in the living room. She says to you, "This novel is very exciting."	你认为姐姐在说这句话的时候确定程度有多大？	1代表非常不确定，6代表非常确定。
f2	o		家里的暖气不热，你老公去找楼下的老王帮忙，他回来对你说：“听说老王住院了。”The heating at home is not hot, so your husband goes to ask Lao Wang downstairs for help. He comes back and says to you, "I heard Lao Wang is hospitalized."	你认为老公在说这句话的时候确定程度有多大？	1代表非常不确定，6代表非常确定。
f3	o		你和妻子在小区遛狗，发现高层楼门口停着一辆工程车，妻子对你说：“电梯坏了。”You and your wife are walking your dog in the community when you notice a construction vehicle parked at the entrance of a high-rise building. Your wife says to you, "The elevator is broken."	你认为妻子在说这句话的时候确定程度有多大？	1代表非常不确定，6代表非常确定。
f4	s		你和爸爸讨论到哪里吃饭，爸爸说：“我听说那家的海鲜很好吃。”When you discuss where to eat with dad, he says, "I heard that the seafood at that restaurant is very delicious."	你认为爸爸在说这句话的时候确定程度有多大？	1代表非常不确定，6代表非常确定。
f5	s		你和会计在核对公司账目，你们发现有人可能使用了假发票报账。会计去了一趟财务室，回来对你说：“这个问题十分头疼。”You and the accountant are checking the company's accounts, and you have found that someone may have used fake invoices for reimbursement. The accountant goes to the finance department and comes back and says to you, 'This problem is very troublesome.'	你认为会计在说这句话的时候确定程度有多大？	1代表非常不确定，6代表非常确定。
f6	o		下雨了，你和丈夫在客厅看电视，丈夫去卧室拉窗帘，回来对你说：“感觉卧室屋顶漏水了。”It's raining, and you and your husband are watching TV in the living room. Your husband goes to the bedroom to pull the curtains and comes back to tell you, "I feel like the roof of the bedroom is leaking."	你认为丈夫在说这句话的时候确定程度有多大？	1代表非常不确定，6代表非常确定。
f7	s		姐姐喜欢的歌手发布了新的歌曲，你没听过，姐姐对你说：“这首歌十分好听。”The singer that my sister likes has released a new song that you haven't heard before. My sister says to you, "This song is very beautiful."	你认为姐姐在说这句话的时候确定程度有多大？	1代表非常不确定，6代表非常确定。
f8	o		你和丈夫正在看新闻，报道说一间居民楼着火了，逃生率很低，丈夫对你说：“消防通道被堵住了。”You and your husband are watching the news that a residential building is on fire with a low escape rate. Your husband says to you, "The fire escape route is blocked."	你认为丈夫在说这句话的时候确定程度有多大？	1代表非常不确定，6代表非常确定。
f9	s		你和妻子在家里洗衣服，妻子去了一趟阳台，回来对你说：“外面的味道很刺鼻。”You and your wife are doing laundry at home. Your wife goes to the balcony , come back and says to you, 'The smell outside is very pungent.'	你认为妻子在说这句话的时候确定程度有多大？	1代表非常不确定，6代表非常确定。
f10	s		你和朋友去吃饭，饭店赠送每人一碗汤，朋友对你说：“我听说这个汤非常有营养。”You and your friends go for dining, and the restaurant gives each person a bowl of soup as a gift. Your friend says to you, "I heard this soup is very nutritious."	你认为朋友在说这句话的时候确定程度有多大？	1代表非常不确定，6代表非常确定。
f11	o		你和丈夫在院子里乘凉，丈夫回到屋子里喝水，回到院子后跟你说：“我看到照片掉了。”You and your husband are enjoying the cool breeze in the yard. When your husband returns to the house to drink water, he says to you in the yard, "I see the photo has fallen off."	你认为丈夫在说这句话的时候确定程度有多大？	1代表非常不确定，6代表非常确定。
f12	o		你和丈夫去4S店看车，你看中一款样车，丈夫对你说：“我猜那款车停产了。”You and your husband go to the 4S dealership to see a car, and you are interested in a sample car. Your husband says to you, "I guess that car has been discontinued."	你认为丈夫在说这句话的时候确定程度有多大？	1代表非常不确定，6代表非常确定。
f13	s		老师到家里家访，只有孩子婆婆在家。你下班回家，婆婆对你说：“我估计这个老师非常严格。”The teacher visits your house, and only the child's mother-in-law is at home. When you come home from work, your mother-in-law says to you, "I guess this teacher is very strict."	你认为婆婆在说这句话的时候确定程度有多大？	1代表非常不确定，6代表非常确定。
f14	o		你发现林老师最近都没有上班，你问了一下身边同事，同事告诉你：“我怀疑林老师退休了。”You notice that Teacher Lin hasn't been working recently. You ask your colleagues around you, and they say to you, "I suspect that Teacher Lin has retired."	你认为同事在说这句话的时候确定程度有多大？	1代表非常不确定，6代表非常确定。
f15	s		你在加班，新买的椅子送到了家里，丈夫打电话对你说：“我看这个椅子很结实。”You are working overtime when the newly bought chair is delivered to your home. Your husband calls and says to you, "I think this chair is very sturdy."	你认为丈夫在说这句话的时候确定程度有多大？	1代表非常不确定，6代表非常确定。
f16	s		你和妻子看到了新搬来的邻居，妻子对你说：“这个人不简单。”You and your wife see the newly moved neighbor, and your wife says to you, "This person is not ordinary."	你认为妻子在说这句话的时候确定程度有多大？	1代表非常不确定，6代表非常确定。
f17	o		你和朋友在公交站等公交车，你临时去旁边的超市买烟，朋友打电话对你说：“车来了。”You and your friends are waiting for the bus at the bus stop, and you go to the nearby supermarket to buy cigarettes. Your friend calls you and says, "The bus is coming."	你认为朋友在说这句话的时候确定程度有多大？	1代表非常不确定，6代表非常确定。
f18	o		你在办公室，外面下暴雨了，你想起来家里窗户好像没有关。你打电话给丈夫，让他回家关窗户，丈夫打电话对你说：“我记得窗户关了。”You are in the office. It's raining rainstorm outside. It seems that the windows at home are not closed when you remember. You call your husband and ask him to go home and close the window, and he calls you and says, "I remember the window was closed."	你认为丈夫在说这句话的时候确定程度有多大？	1代表非常不确定，6代表非常确定。
practice			你和老公在卧室看电视，阳台上的洗衣机突然没有声音，老公说：“我想衣服洗完了。”You and your husband are watching TV in the bedroom when the washing machine on the balcony suddenly stopps working. Your husband says, "I think the clothes are done."	你认为老公在说这句话的时候确定程度有多大？	1代表非常不确定，6代表非常确定。

## Sheet: Exp1. Questionnaire Lists
List 1
practice			你和老公在卧室看电视，阳台上的洗衣机突然没有声音，老公说：“我想衣服洗完了。”You and your husband are watching TV in the bedroom when the washing machine on the balcony suddenly stopps working. Your husband says, "I think the clothes are done."	你认为老公在说这句话的时候确定程度有多大？	1代表非常不确定，6代表非常确定。
f10	s		你和朋友去吃饭，饭店赠送每人一碗汤，朋友对你说：“我听说这个汤非常有营养。”You and your friends go for dining, and the restaurant gives each person a bowl of soup as a gift. Your friend says to you, "I heard this soup is very nutritious."	你认为朋友在说这句话的时候确定程度有多大？	1代表非常不确定，6代表非常确定。
1	objective	marker	你坐在大巴车后部，车忽然停了。你身边的乘客对你说：“我认为红灯亮了。”You are sitting in the back of the bus when it suddenly stops. The passenger next to you says to you, "I think the red light is on."	你认为你身边的乘客在说这句话的时候确定程度有多大？	1代表非常不确定，6代表非常确定。
1	subjective	bare	你和爸爸在看电视，爸爸指着电视对你说：“那个孩子非常聪明。”You and dad are watching TV, and dad points to the TV and says to you, 'That child is very smart.'	你认为爸爸在说这句话的时候确定程度有多大？	1代表非常不确定，6代表非常确定。
f3	o		你和妻子在小区遛狗，发现高层楼门口停着一辆工程车，妻子对你说：“电梯坏了。”You and your wife are walking your dog in the community when you notice a construction vehicle parked at the entrance of a high-rise building. Your wife says to you, "The elevator is broken."	你认为妻子在说这句话的时候确定程度有多大？	1代表非常不确定，6代表非常确定。
f5	s		你和会计在核对公司账目，你们发现有人可能使用了假发票报账。会计去了一趟财务室，回来对你说：“这个问题十分头疼。”You and the accountant are checking the company's accounts, and you have found that someone may have used fake invoices for reimbursement. The accountant goes to the finance department and comes back and says to you, 'This problem is very troublesome.'	你认为会计在说这句话的时候确定程度有多大？	1代表非常不确定，6代表非常确定。
2	objective	bare	你和妈妈在客厅沙发看电视，妈妈对你说：“米饭烧糊了。”You and your mother are watching TV on the sofa in the living room, and your mother says to you, 'The rice is burnt.'	你认为妈妈在说这句话的时候确定程度有多大？	1代表非常不确定，6代表非常确定。
f1	s		你在书房写作业，姐姐在客厅沙发读小说，姐姐对你说：“这部小说非常精彩。”You are doing homework in the study, while your sister is reading a novel on the sofa in the living room. She says to you, "This novel is very exciting."	你认为姐姐在说这句话的时候确定程度有多大？	1代表非常不确定，6代表非常确定。
2	subjective	marker	你和张老师刚刚辅导留学生回到办公室，张老师对你说：“我认为这个学生非常认真。”You and Mr. Zhang have just returned to the office to tutor international students, and Mr. Zhang said to you, "I think this student is very careful."	你认为张老师在说这句话的时候确定程度有多大？	1代表非常不确定，6代表非常确定。
f14	o		你发现林老师最近都没有上班，你问了一下身边同事，同事告诉你：“我怀疑林老师退休了。”You notice that Teacher Lin hasn't been working recently. You ask your colleagues around you, and they say to you, "I suspect that Teacher Lin has retired."	你认为同事在说这句话的时候确定程度有多大？	1代表非常不确定，6代表非常确定。
8	objective	bare	你发现厨房有一瓶没有标签的牛奶，妈妈对你说：“牛奶过期了。”You find a bottle of unlabeled milk in the kitchen, and Mom says to you, 'The milk is expired.'	你认为妈妈在说这句话的时候确定程度有多大？	1代表非常不确定，6代表非常确定。
3	subjective	bare	你和妹妹到商场选手机，妹妹对你说：“这个手机很好用。”You and your sister went to the mall to choose a phone, and your sister says to you, "This phone is very user-friendly."	你认为妹妹在说这句话的时候确定程度有多大？	1代表非常不确定，6代表非常确定。
f12	o		你和丈夫去4S店看车，你看中一款样车，丈夫对你说：“我猜那款车停产了。”You and your husband go to the 4S dealership to see a car, and you are interested in a sample car. Your husband says to you, "I guess that car has been discontinued."	你认为丈夫在说这句话的时候确定程度有多大？	1代表非常不确定，6代表非常确定。
3	objective	marker	你和小明在密封隔音良好的房车内睡觉，小明对你说：“我认为外面下雨了。”You and Xiaoming are sleeping in a well sealed and soundproof RV, and Xiaoming says to you, "I think it's raining outside."	你认为小明在说这句话的时候确定程度有多大？	1代表非常不确定，6代表非常确定。
f18	o		你在办公室，外面下暴雨了，你想起来家里窗户好像没有关。你打电话给丈夫，让他回家关窗户，丈夫打电话对你说：“我记得窗户关了。”You are in the office. It's raining rainstorm outside. It seems that the windows at home are not closed when you remember. You call your husband and ask him to go home and close the window, and he calls you and says, "I remember the window was closed."	你认为丈夫在说这句话的时候确定程度有多大？	1代表非常不确定，6代表非常确定。
4	objective	bare	你和何鹏在院子里玩捉迷藏，小明坐在院子里看书。何鹏去藏，你转过头看见小明，小明对你说：“何鹏进屋了。”You and He Peng are playing hide and seek in the yard, while Xiao Ming is sitting in the yard reading a book. He Peng goes to hide, and you turn your head to see Xiao Ming. Xiao Ming says to you, "He Peng has entered the house."	你认为小明在说这句话的时候确定程度有多大？	1代表非常不确定，6代表非常确定。
4	subjective	marker	你和表弟背地名，表弟对你说：“我以为这个城市很大。”You and your cousin are memorizing place names, and your cousin says to you, 'I think this city is very big.'	你认为表弟在说这句话的时候确定程度有多大？	1代表非常不确定，6代表非常确定。
f7	s		姐姐喜欢的歌手发布了新的歌曲，你没听过，姐姐对你说：“这首歌十分好听。”The singer that my sister likes has released a new song that you haven't heard before. My sister says to you, "This song is very beautiful."	你认为姐姐在说这句话的时候确定程度有多大？	1代表非常不确定，6代表非常确定。
f6	o		下雨了，你和丈夫在客厅看电视，丈夫去卧室拉窗帘，回来对你说：“感觉卧室屋顶漏水了。”It's raining, and you and your husband are watching TV in the living room. Your husband goes to the bedroom to pull the curtains and comes back to tell you, "I feel like the roof of the bedroom is leaking."	你认为丈夫在说这句话的时候确定程度有多大？	1代表非常不确定，6代表非常确定。
5	subjective	bare	你陪小刚到电子城买电脑，小刚对你说：“那台电脑速度非常快。”You accompany Xiaogang to the electronics city to buy a computer, and Xiaogang says to you, "That computer is very fast."	你认为小刚在说这句话的时候确定程度有多大？	1代表非常不确定，6代表非常确定。
f15	s		你在加班，新买的椅子送到了家里，丈夫打电话对你说：“我看这个椅子很结实。”You are working overtime when the newly bought chair is delivered to your home. Your husband calls and says to you, "I think this chair is very sturdy."	你认为丈夫在说这句话的时候确定程度有多大？	1代表非常不确定，6代表非常确定。
5	objective	marker	你身体不适，告诉妈妈想吃面包，妈妈对你说：“我以为面包吃光了。”You feel unwell and tell your mom that you want to eat bread. Mom says to you, "I think the bread has been eaten up."	你认为妈妈在说这句话的时候确定程度有多大？	1代表非常不确定，6代表非常确定。
6	objective	bare	你在开车，妈妈对你说：“公众号更新了。”You are driving, your mother says to you "The official account has been updated."	你认为妈妈在说这句话的时候确定程度有多大？	1代表非常不确定，6代表非常确定。
f2	o		家里的暖气不热，你老公去找楼下的老王帮忙，他回来对你说：“听说老王住院了。”The heating at home is not hot, so your husband goes to ask Lao Wang downstairs for help. He comes back and says to you, "I heard Lao Wang is hospitalized."	你认为老公在说这句话的时候确定程度有多大？	1代表非常不确定，6代表非常确定。
6	subjective	marker	你和妹妹在客厅，你在玩手机游戏，妹妹指着电视对你说：“我以为这个动作非常难。”You and your sister are in the living room.You are playing mobile games. Your sister points to the TV and says to you, "I think this action is very difficult."	你认为妹妹在说这句话的时候确定程度有多大？	1代表非常不确定，6代表非常确定。
f8	o		你和丈夫正在看新闻，报道说一间居民楼着火了，逃生率很低，丈夫对你说：“消防通道被堵住了。”You and your husband are watching the news that a residential building is on fire with a low escape rate. Your husband says to you, "The fire escape route is blocked."	你认为丈夫在说这句话的时候确定程度有多大？	1代表非常不确定，6代表非常确定。
7	objective	marker	你去参观朋友住的职工宿舍楼，天黑了走廊灯没亮，朋友对你说：“我推测走廊灯坏了。”You go to visit the staff dormitory building where your friend lives, and when it get dark, the hallway lights don't turn on. Your friend says to you, "I infer the hallway lights are broken."	你认为朋友在说这句话的时候确定程度有多大？	1代表非常不确定，6代表非常确定。
7	subjective	bare	你看到一个心仪的度假胜地，你男朋友对你说：“那个地方很冷。”When you see a favorite vacation spot, your boyfriend says to you, "That place is very cold."	你认为男朋友在说这句话的时候确定程度有多大？	1代表非常不确定，6代表非常确定。
f16	s		你和妻子看到了新搬来的邻居，妻子对你说：“这个人不简单。”You and your wife see the newly moved neighbor, and your wife says to you, "This person is not ordinary."	你认为妻子在说这句话的时候确定程度有多大？	1代表非常不确定，6代表非常确定。
f17	o		你和朋友在公交站等公交车，你临时去旁边的超市买烟，朋友打电话对你说：“车来了。”You and your friends are waiting for the bus at the bus stop, and you go to the nearby supermarket to buy cigarettes. Your friend calls you and says, "The bus is coming."	你认为朋友在说这句话的时候确定程度有多大？	1代表非常不确定，6代表非常确定。
8	subjective	marker	你约着张月陪你一起去理发，张月对你说：“我推测那个发型很好看。”You invite Zhang Yue to accompany you to get a haircut, and Zhang Yue says to you, "I infer that hairstyle looks great."	你认为张月在说这句话的时候确定程度有多大？	1代表非常不确定，6代表非常确定。
f11	o		你和丈夫在院子里乘凉，丈夫回到屋子里喝水，回到院子后跟你说：“我看到照片掉了。”You and your husband are enjoying the cool breeze in the yard. When your husband returns to the house to drink water, he says to you in the yard, "I see the photo has fallen off."	你认为丈夫在说这句话的时候确定程度有多大？	1代表非常不确定，6代表非常确定。
f13	s		老师到家里家访，只有孩子婆婆在家。你下班回家，婆婆对你说：“我估计这个老师非常严格。”The teacher visits your house, and only the child's mother-in-law is at home. When you come home from work, your mother-in-law says to you, "I guess this teacher is very strict."	你认为婆婆在说这句话的时候确定程度有多大？	1代表非常不确定，6代表非常确定。
9	objective	marker	你和李四在火车站附近的餐馆，等待小明出站，时间到了小明没有出现，李四对你说：“我推测火车晚点了。”You and Li Si are at a restaurant near the train station, waiting for Xiao Ming's outbound. The time is up and Xiao Ming hasn't shown up, Li Si says to you, "I infer the train is late."	你认为李四在说这句话的时候确定程度有多大？	1代表非常不确定，6代表非常确定。
f4	s		你和爸爸讨论到哪里吃饭，爸爸说：“我听说那家的海鲜很好吃。”When you discuss where to eat with dad, he says, "I heard that the seafood at that restaurant is very delicious."	你认为爸爸在说这句话的时候确定程度有多大？	1代表非常不确定，6代表非常确定。
9	subjective	bare	你家刚换了防盗门，爸爸对你说：“那个门非常坚固。”Your house has just replaced the anti-theft door, and your dad says to you, 'That door is very sturdy.'	你认为爸爸在说这句话的时候确定程度有多大？	1代表非常不确定，6代表非常确定。
f9	s		你和妻子在家里洗衣服，妻子去了一趟阳台，回来对你说：“外面的味道很刺鼻。”You and your wife are doing laundry at home. Your wife goes to the balcony , come back and says to you, 'The smell outside is very pungent.'	你认为妻子在说这句话的时候确定程度有多大？	1代表非常不确定，6代表非常确定。
List 2
practice			你和老公在卧室看电视，阳台上的洗衣机突然没有声音，老公说：“我想衣服洗完了。”You and your husband are watching TV in the bedroom when the washing machine on the balcony suddenly stopps working. Your husband says, "I think the clothes are done."	你认为老公在说这句话的时候确定程度有多大？	1代表非常不确定，6代表非常确定。
f10	s		你和朋友去吃饭，饭店赠送每人一碗汤，朋友对你说：“我听说这个汤非常有营养。”You and your friends go for dining, and the restaurant gives each person a bowl of soup as a gift. Your friend says to you, "I heard this soup is very nutritious."	你认为朋友在说这句话的时候确定程度有多大？	1代表非常不确定，6代表非常确定。
10	objective	bare	你和妈妈一起回到家准备开门，妈妈对你说：“房门钥匙丢了。”You and your mother return home to open the door, but your mother says to you, "The key to the door is missing."	你认为妈妈在说这句话的时候确定程度有多大？	1代表非常不确定，6代表非常确定。
18	subjective	marker	你在室舍写作业，室友在读一本留学归国人员的旅行日志。室友对你说：“我推断这个人非常有趣。”You are doing your homework in your room, and your roommate is reading a travel journal of returned overseas students. Your roommate says to you, "I infer this person is very interesting."	你认为室友在说这句话的时候确定程度有多大？	1代表非常不确定，6代表非常确定。
f3	o		你和妻子在小区遛狗，发现高层楼门口停着一辆工程车，妻子对你说：“电梯坏了。”You and your wife are walking your dog in the community when you notice a construction vehicle parked at the entrance of a high-rise building. Your wife says to you, "The elevator is broken."	你认为妻子在说这句话的时候确定程度有多大？	1代表非常不确定，6代表非常确定。
f5	s		你和会计在核对公司账目，你们发现有人可能使用了假发票报账。会计去了一趟财务室，回来对你说：“这个问题十分头疼。”You and the accountant are checking the company's accounts, and you have found that someone may have used fake invoices for reimbursement. The accountant goes to the finance department and comes back and says to you, 'This problem is very troublesome.'	你认为会计在说这句话的时候确定程度有多大？	1代表非常不确定，6代表非常确定。
10	subjective	marker	你和王刚在游戏厅门口聊天，王刚对你说：“我估计那个游戏很好玩。”You are chatting with Wang Gang at the entrance of the game hall, and Wang Gang says to you, "I reckon that game is very fun."	你认为王刚在说这句话的时候确定程度有多大？	1代表非常不确定，6代表非常确定。
f1	s		你在书房写作业，姐姐在客厅沙发读小说，姐姐对你说：“这部小说非常精彩。”You are doing homework in the study, while your sister is reading a novel on the sofa in the living room. She says to you, "This novel is very exciting."	你认为姐姐在说这句话的时候确定程度有多大？	1代表非常不确定，6代表非常确定。
18	objective	bare	爸爸下班回到家，他对你说：“汽油涨价了。”Dad comes home from work and says to you, 'Gasoline prices have gone up.'	你认为爸爸在说这句话的时候确定程度有多大？	1代表非常不确定，6代表非常确定。
f14	o		你发现林老师最近都没有上班，你问了一下身边同事，同事告诉你：“我怀疑林老师退休了。”You notice that Teacher Lin hasn't been working recently. You ask your colleagues around you, and they say to you, "I suspect that Teacher Lin has retired."	你认为同事在说这句话的时候确定程度有多大？	1代表非常不确定，6代表非常确定。
14	subjective	marker	你和王老师在办公室，新教材样本到了，王老师对你说：“我猜（测）这本书非常难。”You and Mr. Wang are in the office. The new textbook sample has arrived, and Mr. Wang says to you, "I guess this book is very difficult."	你认为王老师在说这句话的时候确定程度有多大？	1代表非常不确定，6代表非常确定。
16	subjective	marker	你和张强在路上看见一辆崭新的轿车，张强对你说：“我推断那辆车很便宜。”You and Zhang Qiang see a brand new sedan on the road, and Zhang Qiang says to you, "I infer that car is very cheap."	你认为张强在说这句话的时候确定程度有多大？	1代表非常不确定，6代表非常确定。
f12	o		你和丈夫去4S店看车，你看中一款样车，丈夫对你说：“我猜那款车停产了。”You and your husband go to the 4S dealership to see a car, and you are interested in a sample car. Your husband says to you, "I guess that car has been discontinued."	你认为丈夫在说这句话的时候确定程度有多大？	1代表非常不确定，6代表非常确定。
17	objective	marker	你在没有窗户的卫生间洗澡，忽然灯灭了，妈妈对你说：“我推断小区停电了。”You are taking a shower in a windowless bathroom when suddenly the lights go out. Mom says to you, "I infer there's a power outage in the community."	你认为妈妈在说这句话的时候确定程度有多大？	1代表非常不确定，6代表非常确定。
f18	o		你在办公室，外面下暴雨了，你想起来家里窗户好像没有关。你打电话给丈夫，让他回家关窗户，丈夫打电话对你说：“我记得窗户关了。”You are in the office. It's raining rainstorm outside. It seems that the windows at home are not closed when you remember. You call your husband and ask him to go home and close the window, and he calls you and says, "I remember the window was closed."	你认为丈夫在说这句话的时候确定程度有多大？	1代表非常不确定，6代表非常确定。
14	objective	bare	你和弟弟谈论路面情况，弟弟对你说：“桥面结冰了。”You talk to your younger brother about the road conditions, and he says to you, "The bridge deck has frozen over."	你认为弟弟在说这句话的时候确定程度有多大？	1代表非常不确定，6代表非常确定。
13	subjective	bare	你着急出门开会，需要穿西服衬衫。老婆对你说：“那件衬衫很干净。”You are in a hurry to go out for a meeting and need to wear a suit and shirt. Your wife says to you, "That shirt is very clean."	你认为老婆在说这句话的时候确定程度有多大？	1代表非常不确定，6代表非常确定。
f7	s		姐姐喜欢的歌手发布了新的歌曲，你没听过，姐姐对你说：“这首歌十分好听。”The singer that my sister likes has released a new song that you haven't heard before. My sister says to you, "This song is very beautiful."	你认为姐姐在说这句话的时候确定程度有多大？	1代表非常不确定，6代表非常确定。
f6	o		下雨了，你和丈夫在客厅看电视，丈夫去卧室拉窗帘，回来对你说：“感觉卧室屋顶漏水了。”It's raining, and you and your husband are watching TV in the living room. Your husband goes to the bedroom to pull the curtains and comes back to tell you, "I feel like the roof of the bedroom is leaking."	你认为丈夫在说这句话的时候确定程度有多大？	1代表非常不确定，6代表非常确定。
11	objective	marker	你和爸爸在客厅沙发床上睡觉，爸爸对你说：“我估计卧室门开了。”You and dad are sleeping on the sofa bed in the living room, and dad says to you, 'I reckon the bedroom door is open.'	你认为爸爸在说这句话的时候确定程度有多大？	1代表非常不确定，6代表非常确定。
f15	s		你在加班，新买的椅子送到了家里，丈夫打电话对你说：“我看这个椅子很结实。”You are working overtime when the newly bought chair is delivered to your home. Your husband calls and says to you, "I think this chair is very sturdy."	你认为丈夫在说这句话的时候确定程度有多大？	1代表非常不确定，6代表非常确定。
15	objective	marker	你和小赵刚从外面出差回到单位，错过了员工大会的开始时间，小赵对你说：“我猜（测）会议结束了。”You and Xiao Zhao has just returned to the office from a business trip and missed the start time of the staff meeting. Xiao Zhao says to you, "I guess the meeting has ended."	你认为小赵在说这句话的时候确定程度有多大？	1代表非常不确定，6代表非常确定。
15	subjective	bare	你和李四在餐厅请朋友吃饭，李四对你说：“那个菜非常辣。”You and Li Si are treating friends to a meal at a restaurant, and Li Si says to you, "That dish is very spicy."	你认为李四在说这句话的时候确定程度有多大？	1代表非常不确定，6代表非常确定。
f2	o		家里的暖气不热，你老公去找楼下的老王帮忙，他回来对你说：“听说老王住院了。”The heating at home is not hot, so your husband goes to ask Lao Wang downstairs for help. He comes back and says to you, "I heard Lao Wang is hospitalized."	你认为老公在说这句话的时候确定程度有多大？	1代表非常不确定，6代表非常确定。
16	objective	bare	你和王敏吃完晚饭在家休息，王敏对你说：“外面起风了。”You and Wang Min are resting after dinner, and Wang Min says to you,"It is windy outside."	你认为王敏在说这句话的时候确定程度有多大？	1代表非常不确定，6代表非常确定。
f8	o		你和丈夫正在看新闻，报道说一间居民楼着火了，逃生率很低，丈夫对你说：“消防通道被堵住了。”You and your husband are watching the news that a residential building is on fire with a low escape rate. Your husband says to you, "The fire escape route is blocked."	你认为丈夫在说这句话的时候确定程度有多大？	1代表非常不确定，6代表非常确定。
12	subjective	marker	你和爸爸今天要在饭店请客人吃饭，你们来到饭店，爸爸对你说：“我估计这个菜很好吃。”You and dad are going to invite guests to a restaurant today. When you come to the restaurant, dad says to you, "I reckon this dish is very delicious."	你认为爸爸在说这句话的时候确定程度有多大？	1代表非常不确定，6代表非常确定。
11	subjective	bare	你在厨房洗碗，父亲对你说：“这个瓶子很值钱。”You're washing dishes in the kitchen, and your father says to you, 'This bottle is very valuable.'	你认为父亲在说这句话的时候确定程度有多大？	1代表非常不确定，6代表非常确定。
f16	s		你和妻子看到了新搬来的邻居，妻子对你说：“这个人不简单。”You and your wife see the newly moved neighbor, and your wife says to you, "This person is not ordinary."	你认为妻子在说这句话的时候确定程度有多大？	1代表非常不确定，6代表非常确定。
f17	o		你和朋友在公交站等公交车，你临时去旁边的超市买烟，朋友打电话对你说：“车来了。”You and your friends are waiting for the bus at the bus stop, and you go to the nearby supermarket to buy cigarettes. Your friend calls you and says, "The bus is coming."	你认为朋友在说这句话的时候确定程度有多大？	1代表非常不确定，6代表非常确定。
13	objective	marker	你和李四在教室上自习，李四对你说：“我猜（测）中国队赢了。”You and Li Si are studying by yourselves in the classroom, and Li Si says to you, "I guess the Chinese team won."	你认为李四在说这句话的时候确定程度有多大？	1代表非常不确定，6代表非常确定。
f11	o		你和丈夫在院子里乘凉，丈夫回到屋子里喝水，回到院子后跟你说：“我看到照片掉了。”You and your husband are enjoying the cool breeze in the yard. When your husband returns to the house to drink water, he says to you in the yard, "I see the photo has fallen off."	你认为丈夫在说这句话的时候确定程度有多大？	1代表非常不确定，6代表非常确定。
f13	s		老师到家里家访，只有孩子婆婆在家。你下班回家，婆婆对你说：“我估计这个老师非常严格。”The teacher visits your house, and only the child's mother-in-law is at home. When you come home from work, your mother-in-law says to you, "I guess this teacher is very strict."	你认为婆婆在说这句话的时候确定程度有多大？	1代表非常不确定，6代表非常确定。
17	subjective	bare	你和张三被困在战壕中，商量突围时间，张三对你说：“这个时间非常适合。”You and Zhang San are trapped in the trench, discussing about the breakout time. Zhang San says to you, "This time is very suitable."	你认为张三在说这句话的时候确定程度有多大？	1代表非常不确定，6代表非常确定。
f4	s		你和爸爸讨论到哪里吃饭，爸爸说：“我听说那家的海鲜很好吃。”When you discuss where to eat with dad, he says, "I heard that the seafood at that restaurant is very delicious."	你认为爸爸在说这句话的时候确定程度有多大？	1代表非常不确定，6代表非常确定。
12	objective	bare	李飞是你和你老公的共同好友，他三年前去国外读博了，你老公告诉你：“李飞毕业了。”Li Fei is a mutual friend of you and your husband. He went abroad to pursue a PhD three years ago, and your husband syas to you, "Li Fei has graduated."	你认为老公在说这句话的时候确定程度有多大？	1代表非常不确定，6代表非常确定。
f9	s		你和妻子在家里洗衣服，妻子去了一趟阳台，回来对你说：“外面的味道很刺鼻。”You and your wife are doing laundry at home. Your wife goes to the balcony , come back and says to you, 'The smell outside is very pungent.'	你认为妻子在说这句话的时候确定程度有多大？	1代表非常不确定，6代表非常确定。
List 3
practice			你和老公在卧室看电视，阳台上的洗衣机突然没有声音，老公说：“我想衣服洗完了。”You and your husband are watching TV in the bedroom when the washing machine on the balcony suddenly stopps working. Your husband says, "I think the clothes are done."	你认为老公在说这句话的时候确定程度有多大？	1代表非常不确定，6代表非常确定。
f10	s		你和朋友去吃饭，饭店赠送每人一碗汤，朋友对你说：“我听说这个汤非常有营养。”You and your friends go for dining, and the restaurant gives each person a bowl of soup as a gift. Your friend says to you, "I heard this soup is very nutritious."	你认为朋友在说这句话的时候确定程度有多大？	1代表非常不确定，6代表非常确定。
1	objective	bare	你坐在大巴车后部，车忽然停了。你身边的乘客对你说：“红灯亮了。”You are sitting in the back of the bus when it suddenly stops. The passenger next to you says to you, "The red light is on."	你认为你身边的乘客在说这句话的时候确定程度有多大？	1代表非常不确定，6代表非常确定。
1	subjective	marker	你和爸爸在看电视，爸爸指着电视对你说：“我认为那个孩子非常聪明。”You and dad are watching TV, and dad points to the TV and says to you, 'I think that child is very smart.'	你认为爸爸在说这句话的时候确定程度有多大？	1代表非常不确定，6代表非常确定。
f3	o		你和妻子在小区遛狗，发现高层楼门口停着一辆工程车，妻子对你说：“电梯坏了。”You and your wife are walking your dog in the community when you notice a construction vehicle parked at the entrance of a high-rise building. Your wife says to you, "The elevator is broken."	你认为妻子在说这句话的时候确定程度有多大？	1代表非常不确定，6代表非常确定。
f5	s		你和会计在核对公司账目，你们发现有人可能使用了假发票报账。会计去了一趟财务室，回来对你说：“这个问题十分头疼。”You and the accountant are checking the company's accounts, and you have found that someone may have used fake invoices for reimbursement. The accountant goes to the finance department and comes back and says to you, 'This problem is very troublesome.'	你认为会计在说这句话的时候确定程度有多大？	1代表非常不确定，6代表非常确定。
2	objective	marker	你和妈妈在客厅沙发看电视，妈妈对你说：“我认为米饭烧糊了。”You and your mother are watching TV on the sofa in the living room, and your mother says to you, 'I think the rice is burnt.'	你认为妈妈在说这句话的时候确定程度有多大？	1代表非常不确定，6代表非常确定。
f1	s		你在书房写作业，姐姐在客厅沙发读小说，姐姐对你说：“这部小说非常精彩。”You are doing homework in the study, while your sister is reading a novel on the sofa in the living room. She says to you, "This novel is very exciting."	你认为姐姐在说这句话的时候确定程度有多大？	1代表非常不确定，6代表非常确定。
2	subjective	bare	你和张老师刚刚辅导留学生回到办公室，张老师对你说：“这个学生非常认真。”You and Mr. Zhang have just returned to the office to tutor international students, and Mr. Zhang said to you, "This student is very careful."	你认为张老师在说这句话的时候确定程度有多大？	1代表非常不确定，6代表非常确定。
f14	o		你发现林老师最近都没有上班，你问了一下身边同事，同事告诉你：“我怀疑林老师退休了。”You notice that Teacher Lin hasn't been working recently. You ask your colleagues around you, and they say to you, "I suspect that Teacher Lin has retired."	你认为同事在说这句话的时候确定程度有多大？	1代表非常不确定，6代表非常确定。
3	subjective	marker	你和妹妹到商场选手机，妹妹对你说：“我认为这个手机很好用。”You and your sister went to the mall to choose a phone, and your sister says to you, "I think this phone is very user-friendly."	你认为妹妹在说这句话的时候确定程度有多大？	1代表非常不确定，6代表非常确定。
4	objective	marker	你和何鹏在院子里玩捉迷藏，小明坐在院子里看书。何鹏去藏，你转过头看见小明，小明对你说：“我以为何鹏进屋了。”You and He Peng are playing hide and seek in the yard, while Xiao Ming is sitting in the yard reading a book. He Peng goes to hide, and you turn your head to see Xiao Ming. Xiao Ming says to you, "I think He Peng has entered the house."	你认为小明在说这句话的时候确定程度有多大？	1代表非常不确定，6代表非常确定。
f12	o		你和丈夫去4S店看车，你看中一款样车，丈夫对你说：“我猜那款车停产了。”You and your husband go to the 4S dealership to see a car, and you are interested in a sample car. Your husband says to you, "I guess that car has been discontinued."	你认为丈夫在说这句话的时候确定程度有多大？	1代表非常不确定，6代表非常确定。
4	subjective	bare	你和表弟背地名，表弟对你说：“这个城市很大。”You and your cousin are memorizing place names, and your cousin says to you, 'This city is very big.'	你认为表弟在说这句话的时候确定程度有多大？	1代表非常不确定，6代表非常确定。
f18	o		你在办公室，外面下暴雨了，你想起来家里窗户好像没有关。你打电话给丈夫，让他回家关窗户，丈夫打电话对你说：“我记得窗户关了。”	你认为丈夫在说这句话的时候确定程度有多大？	1代表非常不确定，6代表非常确定。
3	objective	bare	你和小明在密封隔音良好的房车内睡觉，小明对你说：“外面下雨了。”You and Xiaoming are sleeping in a well sealed and soundproof RV, and Xiaoming says to you, "It's raining outside."	你认为小明在说这句话的时候确定程度有多大？	1代表非常不确定，6代表非常确定。
5	subjective	marker	你陪小刚到电子城买电脑，小刚对你说：“我以为那台电脑速度非常快。”You accompany Xiaogang to the electronics city to buy a computer, and Xiaogang says to you, "I think that computer is very fast."	你认为小刚在说这句话的时候确定程度有多大？	1代表非常不确定，6代表非常确定。
f7	s		姐姐喜欢的歌手发布了新的歌曲，你没听过，姐姐对你说：“这首歌十分好听。”The singer that my sister likes has released a new song that you haven't heard before. My sister says to you, "This song is very beautiful."	你认为姐姐在说这句话的时候确定程度有多大？	1代表非常不确定，6代表非常确定。
f6	o		下雨了，你和丈夫在客厅看电视，丈夫去卧室拉窗帘，回来对你说：“感觉卧室屋顶漏水了。”It's raining, and you and your husband are watching TV in the living room. Your husband goes to the bedroom to pull the curtains and comes back to tell you, "I feel like the roof of the bedroom is leaking."	你认为丈夫在说这句话的时候确定程度有多大？	1代表非常不确定，6代表非常确定。
6	subjective	bare	你和妹妹在客厅，你在玩手机游戏，妹妹指着电视对你说：“这个动作非常难。”You and your sister are in the living room.You are playing mobile games. Your sister points to the TV and says to you, "This action is very difficult."	你认为妹妹在说这句话的时候确定程度有多大？	1代表非常不确定，6代表非常确定。
f15	s		你在加班，新买的椅子送到了家里，丈夫打电话对你说：“我看这个椅子很结实。”You are working overtime when the newly bought chair is delivered to your home. Your husband calls and says to you, "I think this chair is very sturdy."	你认为丈夫在说这句话的时候确定程度有多大？	1代表非常不确定，6代表非常确定。
5	objective	bare	你身体不适，告诉妈妈想吃面包，妈妈对你说：“面包吃光了。”You feel unwell and tell your mom that you want to eat bread. Mom says to you, "The bread has been eaten up."	你认为妈妈在说这句话的时候确定程度有多大？	1代表非常不确定，6代表非常确定。
6	objective	marker	你在开车，妈妈对你说：“我以为公众号更新了。”You are driving, your mother says to you "I think the official account has been updated."	你认为妈妈在说这句话的时候确定程度有多大？	1代表非常不确定，6代表非常确定。
f2	o		家里的暖气不热，你老公去找楼下的老王帮忙，他回来对你说：“听说老王住院了。”The heating at home is not hot, so your husband goes to ask Lao Wang downstairs for help. He comes back and says to you, "I heard Lao Wang is hospitalized."	你认为老公在说这句话的时候确定程度有多大？	1代表非常不确定，6代表非常确定。
7	objective	bare	你去参观朋友住的职工宿舍楼，天黑了走廊灯没亮，朋友对你说：“走廊灯坏了。”You go to visit the staff dormitory building where your friend lives, and when it get dark, the hallway lights don't turn on. Your friend says to you, "The hallway lights are broken."	你认为朋友在说这句话的时候确定程度有多大？	1代表非常不确定，6代表非常确定。
f8	o		你和丈夫正在看新闻，报道说一间居民楼着火了，逃生率很低，丈夫对你说：“消防通道被堵住了。”You and your husband are watching the news that a residential building is on fire with a low escape rate. Your husband says to you, "The fire escape route is blocked."	你认为丈夫在说这句话的时候确定程度有多大？	1代表非常不确定，6代表非常确定。
7	subjective	marker	你看到一个心仪的度假胜地，你男朋友对你说：“我推测那个地方很冷。”When you see a favorite vacation spot, your boyfriend says to you, "I infer that place is very cold."	你认为男朋友在说这句话的时候确定程度有多大？	1代表非常不确定，6代表非常确定。
8	objective	marker	你发现厨房有一瓶没有标签的牛奶，妈妈对你说：“我推测牛奶过期了。”You find a bottle of unlabeled milk in the kitchen, and Mom says to you, 'I infer the milk is expired.'	你认为妈妈在说这句话的时候确定程度有多大？	1代表非常不确定，6代表非常确定。
f16	s		你和妻子看到了新搬来的邻居，妻子对你说：“这个人不简单。”You and your wife see the newly moved neighbor, and your wife says to you, "This person is not ordinary."	你认为妻子在说这句话的时候确定程度有多大？	1代表非常不确定，6代表非常确定。
f17	o		你和朋友在公交站等公交车，你临时去旁边的超市买烟，朋友打电话对你说：“车来了。”You and your friends are waiting for the bus at the bus stop, and you go to the nearby supermarket to buy cigarettes. Your friend calls you and says, "The bus is coming."	你认为朋友在说这句话的时候确定程度有多大？	1代表非常不确定，6代表非常确定。
8	subjective	bare	你约着张月陪你一起去理发，张月对你说：“那个发型很好看。”You invite Zhang Yue to accompany you to get a haircut, and Zhang Yue says to you, "That hairstyle looks great."	你认为张月在说这句话的时候确定程度有多大？	1代表非常不确定，6代表非常确定。
f11	o		你和丈夫在院子里乘凉，丈夫回到屋子里喝水，回到院子后跟你说：“我看到照片掉了。”You and your husband are enjoying the cool breeze in the yard. When your husband returns to the house to drink water, he says to you in the yard, "I see the photo has fallen off."	你认为丈夫在说这句话的时候确定程度有多大？	1代表非常不确定，6代表非常确定。
f13	s		老师到家里家访，只有孩子婆婆在家。你下班回家，婆婆对你说：“我估计这个老师非常严格。”The teacher visits your house, and only the child's mother-in-law is at home. When you come home from work, your mother-in-law says to you, "I guess this teacher is very strict."	你认为婆婆在说这句话的时候确定程度有多大？	1代表非常不确定，6代表非常确定。
9	subjective	marker	你家刚换了防盗门，爸爸对你说：“我推测那个门非常坚固。”Your house has just replaced the anti-theft door, and your dad says to you, 'I infer that door is very sturdy.'	你认为爸爸在说这句话的时候确定程度有多大？	1代表非常不确定，6代表非常确定。
f4	s		你和爸爸讨论到哪里吃饭，爸爸说：“我听说那家的海鲜很好吃。”When you discuss where to eat with dad, he says, "I heard that the seafood at that restaurant is very delicious."	你认为爸爸在说这句话的时候确定程度有多大？	1代表非常不确定，6代表非常确定。
9	objective	bare	你和李四在火车站附近的餐馆，等待小明出站，时间到了小明没有出现，李四对你说：“火车晚点了。”You and Li Si are at a restaurant near the train station, waiting for Xiao Ming's outbound. The time is up and Xiao Ming hasn't shown up, Li Si says to you, "The train is late."	你认为李四在说这句话的时候确定程度有多大？	1代表非常不确定，6代表非常确定。
f9	s		你和妻子在家里洗衣服，妻子去了一趟阳台，回来对你说：“外面的味道很刺鼻。”You and your wife are doing laundry at home. Your wife goes to the balcony , come back and says to you, 'The smell outside is very pungent.'	你认为妻子在说这句话的时候确定程度有多大？	1代表非常不确定，6代表非常确定。
List 4
practice			你和老公在卧室看电视，阳台上的洗衣机突然没有声音，老公说：“我想衣服洗完了。”You and your husband are watching TV in the bedroom when the washing machine on the balcony suddenly stopps working. Your husband says, "I think the clothes are done."	你认为老公在说这句话的时候确定程度有多大？	1代表非常不确定，6代表非常确定。
f10	s		你和朋友去吃饭，饭店赠送每人一碗汤，朋友对你说：“我听说这个汤非常有营养。”You and your friends go for dining, and the restaurant gives each person a bowl of soup as a gift. Your friend says to you, "I heard this soup is very nutritious."	你认为朋友在说这句话的时候确定程度有多大？	1代表非常不确定，6代表非常确定。
10	objective	marker	你和妈妈一起回到家准备开门，妈妈对你说：“我估计房门钥匙丢了。”You and your mother return home to open the door, but your mother says to you, "I reckong the key to the door is missing."	你认为妈妈在说这句话的时候确定程度有多大？	1代表非常不确定，6代表非常确定。
10	subjective	bare	你和王刚在游戏厅门口聊天，王刚对你说：“那个游戏很好玩。”You are chatting with Wang Gang at the entrance of the game hall, and Wang Gang says to you, "That game is very fun."	你认为王刚在说这句话的时候确定程度有多大？	1代表非常不确定，6代表非常确定。
f3	o		你和妻子在小区遛狗，发现高层楼门口停着一辆工程车，妻子对你说：“电梯坏了。”You and your wife are walking your dog in the community when you notice a construction vehicle parked at the entrance of a high-rise building. Your wife says to you, "The elevator is broken."	你认为妻子在说这句话的时候确定程度有多大？	1代表非常不确定，6代表非常确定。
f5	s		你和会计在核对公司账目，你们发现有人可能使用了假发票报账。会计去了一趟财务室，回来对你说：“这个问题十分头疼。”You and the accountant are checking the company's accounts, and you have found that someone may have used fake invoices for reimbursement. The accountant goes to the finance department and comes back and says to you, 'This problem is very troublesome.'	你认为会计在说这句话的时候确定程度有多大？	1代表非常不确定，6代表非常确定。
11	objective	bare	你和爸爸在客厅沙发床上睡觉，爸爸对你说：“卧室门开了。”You and dad are sleeping on the sofa bed in the living room, and dad says to you, 'The bedroom door is open.'	你认为爸爸在说这句话的时候确定程度有多大？	1代表非常不确定，6代表非常确定。
f1	s		你在书房写作业，姐姐在客厅沙发读小说，姐姐对你说：“这部小说非常精彩。”You are doing homework in the study, while your sister is reading a novel on the sofa in the living room. She says to you, "This novel is very exciting."	你认为姐姐在说这句话的时候确定程度有多大？	1代表非常不确定，6代表非常确定。
11	subjective	marker	你在厨房洗碗，父亲对你说：“我估计这个瓶子很值钱。”You're washing dishes in the kitchen, and your father says to you, 'I reckon this bottle is very valuable.'	你认为父亲在说这句话的时候确定程度有多大？	1代表非常不确定，6代表非常确定。
f14	o		你发现林老师最近都没有上班，你问了一下身边同事，同事告诉你：“我怀疑林老师退休了。”You notice that Teacher Lin hasn't been working recently. You ask your colleagues around you, and they say to you, "I suspect that Teacher Lin has retired."	你认为同事在说这句话的时候确定程度有多大？	1代表非常不确定，6代表非常确定。
13	objective	bare	你和李四在教室上自习，李四对你说：“中国队赢了。”You and Li Si are studying by yourselves in the classroom, and Li Si says to you, "The Chinese team won."	你认为李四在说这句话的时候确定程度有多大？	1代表非常不确定，6代表非常确定。
12	objective	marker	李飞是你和你老公的共同好友，他三年前去国外读博了，你老公告诉你：“我估计李飞毕业了。”Li Fei is a mutual friend of you and your husband. He went abroad to pursue a PhD three years ago, and your husband syas to you, "I reckon Li Fei has graduated."	你认为老公在说这句话的时候确定程度有多大？	1代表非常不确定，6代表非常确定。
f12	o		你和丈夫去4S店看车，你看中一款样车，丈夫对你说：“我猜那款车停产了。”You and your husband go to the 4S dealership to see a car, and you are interested in a sample car. Your husband says to you, "I guess that car has been discontinued."	你认为丈夫在说这句话的时候确定程度有多大？	1代表非常不确定，6代表非常确定。
12	subjective	bare	你和爸爸今天要在饭店请客人吃饭，你们来到饭店，爸爸对你说：“这个菜很好吃。”You and dad are going to invite guests to a restaurant today. When you come to the restaurant, dad says to you, "This dish is very delicious."	你认为爸爸在说这句话的时候确定程度有多大？	1代表非常不确定，6代表非常确定。
f18	o		你在办公室，外面下暴雨了，你想起来家里窗户好像没有关。你打电话给丈夫，让他回家关窗户，丈夫打电话对你说：“我记得窗户关了。”	你认为丈夫在说这句话的时候确定程度有多大？	1代表非常不确定，6代表非常确定。
13	subjective	marker	你着急出门开会，需要穿西服衬衫。老婆对你说：“我猜（测）那件衬衫很干净。”You are in a hurry to go out for a meeting and need to wear a suit and shirt. Your wife says to you, "I guess that shirt is very clean."	你认为老婆在说这句话的时候确定程度有多大？	1代表非常不确定，6代表非常确定。
14	objective	marker	你和弟弟谈论路面情况，弟弟对你说：“我猜（测）桥面结冰了。”You talk to your younger brother about the road conditions, and he says to you, 'I guess the bridge deck has frozen over.'	你认为弟弟在说这句话的时候确定程度有多大？	1代表非常不确定，6代表非常确定。
f7	s		姐姐喜欢的歌手发布了新的歌曲，你没听过，姐姐对你说：“这首歌十分好听。”The singer that my sister likes has released a new song that you haven't heard before. My sister says to you, "This song is very beautiful."	你认为姐姐在说这句话的时候确定程度有多大？	1代表非常不确定，6代表非常确定。
f6	o		下雨了，你和丈夫在客厅看电视，丈夫去卧室拉窗帘，回来对你说：“感觉卧室屋顶漏水了。”It's raining, and you and your husband are watching TV in the living room. Your husband goes to the bedroom to pull the curtains and comes back to tell you, "I feel like the roof of the bedroom is leaking."	你认为丈夫在说这句话的时候确定程度有多大？	1代表非常不确定，6代表非常确定。
14	subjective	bare	你和王老师在办公室，新教材样本到了，王老师对你说：“这本书非常难。”You and Mr. Wang are in the office. The new textbook sample has arrived, and Mr. Wang says to you, "This book is very difficult."	你认为王老师在说这句话的时候确定程度有多大？	1代表非常不确定，6代表非常确定。
f15	s		你在加班，新买的椅子送到了家里，丈夫打电话对你说：“我看这个椅子很结实。”You are working overtime when the newly bought chair is delivered to your home. Your husband calls and says to you, "I think this chair is very sturdy."	你认为丈夫在说这句话的时候确定程度有多大？	1代表非常不确定，6代表非常确定。
15	subjective	marker	你和李四在餐厅请朋友吃饭，李四对你说：“我猜（测）那个菜非常辣。”You and Li Si are treating friends to a meal at a restaurant, and Li Si says to you, "I guess that dish is very spicy."	你认为李四在说这句话的时候确定程度有多大？	1代表非常不确定，6代表非常确定。
15	objective	bare	你和小赵刚从外面出差回到单位，错过了员工大会的开始时间，小赵对你说：“会议结束了。”You and Xiao Zhao has just returned to the office from a business trip and missed the start time of the staff meeting. Xiao Zhao says to you, "The meeting has ended."	你认为小赵在说这句话的时候确定程度有多大？	1代表非常不确定，6代表非常确定。
f2	o		家里的暖气不热，你老公去找楼下的老王帮忙，他回来对你说：“听说老王住院了。”The heating at home is not hot, so your husband goes to ask Lao Wang downstairs for help. He comes back and says to you, "I heard Lao Wang is hospitalized."	你认为老公在说这句话的时候确定程度有多大？	1代表非常不确定，6代表非常确定。
16	objective	marker	你和王敏吃完晚饭在家休息，王敏对你说：“我推断外面起风了。”You and Wang Min are resting after dinner, and Wang Min says to you,"I infer it is windy outside."	你认为王敏在说这句话的时候确定程度有多大？	1代表非常不确定，6代表非常确定。
f8	o		你和丈夫正在看新闻，报道说一间居民楼着火了，逃生率很低，丈夫对你说：“消防通道被堵住了。”You and your husband are watching the news that a residential building is on fire with a low escape rate. Your husband says to you, "The fire escape route is blocked."	你认为丈夫在说这句话的时候确定程度有多大？	1代表非常不确定，6代表非常确定。
16	subjective	bare	你和张强在路上看见一辆崭新的轿车，张强对你说：“那辆车很便宜。”You and Zhang Qiang see a brand new sedan on the road, and Zhang Qiang says to you, "That car is very cheap."	你认为张强在说这句话的时候确定程度有多大？	1代表非常不确定，6代表非常确定。
17	objective	bare	你在没有窗户的卫生间洗澡，忽然灯灭了，妈妈对你说：“小区停电了。”You are taking a shower in a windowless bathroom when suddenly the lights go out. Mom says to you, "There's a power outage in the community."	你认为妈妈在说这句话的时候确定程度有多大？	1代表非常不确定，6代表非常确定。
f16	s		你和妻子看到了新搬来的邻居，妻子对你说：“这个人不简单。”You and your wife see the newly moved neighbor, and your wife says to you, "This person is not ordinary."	你认为妻子在说这句话的时候确定程度有多大？	1代表非常不确定，6代表非常确定。
f17	o		你和朋友在公交站等公交车，你临时去旁边的超市买烟，朋友打电话对你说：“车来了。”You and your friends are waiting for the bus at the bus stop, and you go to the nearby supermarket to buy cigarettes. Your friend calls you and says, "The bus is coming."	你认为朋友在说这句话的时候确定程度有多大？	1代表非常不确定，6代表非常确定。
18	objective	marker	爸爸下班回到家，他对你说：“我推断汽油涨价了。”Dad comes home from work and says to you, 'I infer gasoline prices have gone up.'	你认为爸爸在说这句话的时候确定程度有多大？	1代表非常不确定，6代表非常确定。
f11	o		你和丈夫在院子里乘凉，丈夫回到屋子里喝水，回到院子后跟你说：“我看到照片掉了。”You and your husband are enjoying the cool breeze in the yard. When your husband returns to the house to drink water, he says to you in the yard, "I see the photo has fallen off."	你认为丈夫在说这句话的时候确定程度有多大？	1代表非常不确定，6代表非常确定。
f13	s		老师到家里家访，只有孩子婆婆在家。你下班回家，婆婆对你说：“我估计这个老师非常严格。”The teacher visits your house, and only the child's mother-in-law is at home. When you come home from work, your mother-in-law says to you, "I guess this teacher is very strict."	你认为婆婆在说这句话的时候确定程度有多大？	1代表非常不确定，6代表非常确定。
17	subjective	marker	你和张三被困在战壕中，商量突围时间，张三对你说：“我推断这个时间非常适合。”You and Zhang San are trapped in the trench, discussing about the breakout time. Zhang San says to you, "I infer this time is very suitable."	你认为张三在说这句话的时候确定程度有多大？	1代表非常不确定，6代表非常确定。
f4	s		你和爸爸讨论到哪里吃饭，爸爸说：“我听说那家的海鲜很好吃。”When you discuss where to eat with dad, he says, "I heard that the seafood at that restaurant is very delicious."	你认为爸爸在说这句话的时候确定程度有多大？	1代表非常不确定，6代表非常确定。
18	subjective	bare	你在室舍写作业，室友在读一本留学归国人员的旅行日志。室友对你说：“这个人非常有趣。”You are doing your homework in your room, and your roommate is reading a travel journal of returned overseas students. Your roommate says to you, "This person is very interesting."	你认为室友在说这句话的时候确定程度有多大？	1代表非常不确定，6代表非常确定。
f9	s		你和妻子在家里洗衣服，妻子去了一趟阳台，回来对你说：“外面的味道很刺鼻。”You and your wife are doing laundry at home. Your wife goes to the balcony , come back and says to you, 'The smell outside is very pungent.'	你认为妻子在说这句话的时候确定程度有多大？	1代表非常不确定，6代表非常确定。

## Sheet: Exp2. Materials
item	statement	evidential	context	evidence strength		certainty (speaker commitment)
1	objective	bare	你坐在大巴车后部，车忽然停了。你身边的乘客看了一眼非机动车道的情况，对你说：“红灯亮了。”	假设一个人坐在大巴车后部，车忽然停了，他看了一眼非机动车道。你觉得这个人得到“红灯亮了”这个结论的可能性有多大？2 Suppose a person is sitting in the back of a bus when the bus suddenly stops and he glances at the non motorized lane. What do you think is the likelihood of this person coming to the conclusion that the red light is on?	62.9434	你认为你身边的乘客在说这句话的时候确定程度有多大？	1代表非常不确定，6代表非常确定。
2	objective	bare	你和妈妈在客厅沙发看电视，妈妈忽然想起燃气灶上正在烧饭，对你说：“米饭烧糊了。”	假设一个人在客厅看电视，忽然想起来燃气灶上正在烧饭。你觉得这个人得到“米饭烧糊了”这个结论的可能性有多大？3 Suppose a person is watching TV in the living room and suddenly remembers cooking on the gas stove. What do you think is the likelihood of this person coming to the conclusion that the rice is burnt?	56.566	你认为妈妈在说这句话的时候确定程度有多大？	1代表非常不确定，6代表非常确定。
3	objective	bare	你和小明在密封隔音良好的房车内睡觉，小明看见网上说外面正在下雨，对你说：“外面下雨了。”	假设一个人在密闭隔音良好的房车内准备睡觉，看见网上说外面正在下雨。你觉得这个人得到“外面下雨了”这个结论的可能性有多大？5 Suppose a person is preparing to sleep in a well sealed and soundproof RV when he sees online that it is raining outside. What do you think is the likelihood of this person coming to the conclusion that it's raining outside?	67.1698	你认为小明在说这句话的时候确定程度有多大？	1代表非常不确定，6代表非常确定。
4	objective	bare	你和何鹏在院子里玩捉迷藏，小明坐在院子里看书。何鹏去藏，你转过头看见小明。小明根据何鹏的脚步声，对你说：“何鹏进屋了。”	假设一个人坐在院子里看书，听见了一些脚步声。你觉得这个人得到“有人进屋了”这个结论的可能性有多大？8 Suppose a person is sitting in the yard reading a book and hears some footsteps. What do you think is the likelihood of this person coming to the conclusion that 'someone has entered the house'?	61.5283	你认为小明在说这句话的时候确定程度有多大？	1代表非常不确定，6代表非常确定。
5	objective	bare	你身体不适，告诉妈妈想吃面包，妈妈去厨房看了一下，对你说：“面包吃光了。”	假设一个人想吃面包，她去厨房看了一下。你觉得这个人得到“面包吃光了“这个结论的可能性有多大？10 Suppose a person wants to eat bread, she goes to the kitchen to take a look. What do you think is the likelihood of this person coming to the conclusion that 'all the bread has been eaten'?	51.1321	你认为妈妈在说这句话的时候确定程度有多大？	1代表非常不确定，6代表非常确定。
6	objective	bare	你在开车，妈妈打电话给朋友询问公众号的情况，对你说：“公众号更新了。”	假设一个人打电话给朋友询问公众号的情况。你觉得这个人得到“公众号更新了”这个结论的可能性有多大？11 Suppose a person calls a friend to ask about the official account. How likely do you think this person will get the conclusion that the official account has been updated?	60.5472	你认为妈妈在说这句话的时候确定程度有多大？	1代表非常不确定，6代表非常确定。
7	objective	bare	你去参观朋友住的职工宿舍楼，天黑了走廊灯没亮，朋友检测了一下灯管，对你说：“走廊灯坏了。”	假设一个人发现走廊漆黑一片，他检测了一下灯管。你觉得这个人得到“走廊灯坏了”这个结论的可能性有多大？13 Suppose a person discovers that the hallway is pitch black,and he checks the light tubes. What do you think is the likelihood of this person coming to the conclusion that the hallway light is broken?	65.2075	你认为朋友在说这句话的时候确定程度有多大？	1代表非常不确定，6代表非常确定。
8	objective	bare	你发现厨房有一瓶没有标签的牛奶，妈妈查看了牛奶的颜色，对你说：“牛奶过期了。”	假设一个人发现厨房有一瓶没有标签的牛奶，她查看了牛奶的颜色。你觉得这个人得到“牛奶过期了”这个结论的可能性有多大？14 Suppose a person discovers a bottle of unlabeled milk in the kitchen, she checks the color of the milk. What do you think is the likelihood of this person coming to the conclusion that 'milk has expired'?	63.5283	你认为妈妈在说这句话的时候确定程度有多大？	1代表非常不确定，6代表非常确定。
9	objective	bare	你和李四在火车站附近的餐馆，等待小明出站，时间到了小明没有出现。李四想起了昨天的天气预报，对你说：“火车晚点了。”	假设一个人到火车站接朋友，时间到了朋友没有出现，他想起了昨天的天气预报。你觉得这个人得到“火车晚点了”这个结论的可能性有多大？16 Suppose a person goes to the train station to pick up a friend, but when the time comes and the friend doesn't show up, he remembers yesterday's weather forecast. What do you think is the likelihood of this person coming to the conclusion that the train is delayed?	61.0566	你认为李四在说这句话的时候确定程度有多大？	1代表非常不确定，6代表非常确定。
10	objective	bare	你和妈妈一起回到家准备开门，妈妈翻了一遍口袋，妈妈对你说：“房门钥匙丢了。”	假设一个人回到家准备开门，她翻了一遍口袋。你觉得这个人得到“房门钥匙丢了”这个结论的可能性有多大？19 Suppose a person returns home and is about to open the door, she rummages through her pockets. What do you think is the likelihood of this person coming to the conclusion of losing the door key'?	63.1132	你认为妈妈在说这句话的时候确定程度有多大？	1代表非常不确定，6代表非常确定。
11	objective	bare	你和爸爸在客厅沙发床上睡觉，爸爸听到了开门的声音，对你说：“卧室门开了。”	假设一个人在客厅睡觉，听到了开门的声音。你觉得这个人得到“卧室门开了”这个结论的可能性有多大？20 Suppose a person is sleeping in the living room and hears the sound of a door opening. What do you think is the likelihood of this person coming to the conclusion that the bedroom door is open?	66.283	你认为爸爸在说这句话的时候确定程度有多大？	1代表非常不确定，6代表非常确定。
12	objective	bare	李飞是你和你老公的共同好友，他三年前去国外读博了。你老公看到李飞朋友圈的入职北京大学的消息，告诉你：“李飞毕业了。”	假设一个人在刷朋友圈，看到一个读博的朋友发布的入职北大的消息。你觉得这个人得到“朋友毕业了”这个结论的可能性有多大？23 Suppose a person is scrolling through their social media and sees a friend who is pursuing a PhD posting about joining Peking University. What do you think is the likelihood of this person coming to the conclusion that their friend has graduated?	69.3774	你认为老公在说这句话的时候确定程度有多大？	1代表非常不确定，6代表非常确定。
13	objective	bare	你和李四在教室上自习，李四听到外面的欢呼声，对你说：“中国队赢了。”	假设一个人在教室上自习，听到了外面的欢呼声。你觉得这个人得到“中国队赢了”这个结论的可能性有多大？22 Suppose a person is studying in the classroom and hears cheers outside. What do you think is the likelihood of this person coming to the conclusion that 'the Chinese team won'?	63.9245	你认为李四在说这句话的时候确定程度有多大？	1代表非常不确定，6代表非常确定。
14	objective	bare	你和弟弟谈论路面情况，弟弟想到昨晚的大雪，对你说：“桥面结冰了。”	假设一个人在谈论路面情况，想到了昨晚的大雪。你觉得这个人得到“桥面结冰了”这个结论的可能性有多大？26 Suppose a person is discussing road conditions and thinks of last night's heavy snow. What do you think is the likelihood of this person coming to the conclusion that the bridge deck is frozen?	63.0189	你认为弟弟在说这句话的时候确定程度有多大？	1代表非常不确定，6代表非常确定。
15	objective	bare	你和小赵刚从外面出差回到单位，错过了员工大会的开始时间，小赵看了一下手里的会议安排，对你说：“会议结束了。”	假设一个人从外面回到单位，他看了一下手里的会议安排。你觉得这个人得到“会议结束了”这个结论的可能性有多大？28 Suppose a person returns to their workplace from outside, and takes a look at the meeting schedule in his hand. What do you think is the likelihood of this person coming to the conclusion that the meeting is over?	60.0755	你认为小赵在说这句话的时候确定程度有多大？	1代表非常不确定，6代表非常确定。
16	objective	bare	你和王敏吃完晚饭在家休息，王敏听见树叶的响声，对你说：“外面起风了。”	假设一个人在家听见树叶的响声。你觉得这个人得到“外面起风了”这个结论的可能性有多大？33 Suppose a person hears the sound of leaves at home. What do you think is the likelihood of this person coming to the conclusion that 'it's windy outside'?	69.7925	你认为王敏在说这句话的时候确定程度有多大？	1代表非常不确定，6代表非常确定。
17	objective	bare	你在没有窗户的卫生间洗澡，忽然灯灭了。妈妈通过窗户看了到了对面楼的情况，对你说：“小区停电了。”	假设一个人家里的灯忽然灭了，她通过窗户看到了对面楼的情况。你觉得这个人得到“小区停电了”这个结论的可能性有多大？31 Suppose a person's house lights suddenly go out and she sees the situation of the opposite building through the window. What do you think is the likelihood of this person coming to the conclusion that the community is experiencing a power outage?	60.1698	你认为妈妈在说这句话的时候确定程度有多大？	1代表非常不确定，6代表非常确定。
18	objective	bare	爸爸回家路上看见加油站空无一人，爸爸下班回到家，对你说：“汽油涨价了。”	假设一个人在回家路上看见加油站空无一人。你觉得这个人得到“汽油涨价了”这个结论的可能性有多大？Suppose a person sees no one at the gas station on their way home. What do you think is the likelihood of this person coming to the conclusion that 'gasoline prices have increased'?	54.0755	你认为爸爸在说这句话的时候确定程度有多大？	1代表非常不确定，6代表非常确定。
1	objective	marker	你坐在大巴车后部，车忽然停了。你身边的乘客对你说：“我认为红灯亮了。”			你认为你身边的乘客在说这句话的时候确定程度有多大？	1代表非常不确定，6代表非常确定。
2	objective	marker	你和妈妈在客厅沙发看电视，妈妈对你说：“我认为米饭烧糊了。”			你认为妈妈在说这句话的时候确定程度有多大？	1代表非常不确定，6代表非常确定。
3	objective	marker	你和小明在密封隔音良好的房车内睡觉，小明对你说：“我认为外面下雨了。”			你认为小明在说这句话的时候确定程度有多大？	1代表非常不确定，6代表非常确定。
4	objective	marker	你和何鹏在院子里玩捉迷藏，小明坐在院子里看书。何鹏去藏，你转过头看见小明，小明对你说：“我以为何鹏进屋了。”			你认为小明在说这句话的时候确定程度有多大？	1代表非常不确定，6代表非常确定。
5	objective	marker	你身体不适，告诉妈妈想吃面包，妈妈对你说：“我以为面包吃光了。”			你认为妈妈在说这句话的时候确定程度有多大？	1代表非常不确定，6代表非常确定。
6	objective	marker	你在开车，妈妈对你说：“我以为公众号更新了。”			你认为妈妈在说这句话的时候确定程度有多大？	1代表非常不确定，6代表非常确定。
7	objective	marker	你去参观朋友住的职工宿舍楼，天黑了走廊灯没亮，朋友对你说：“我推测走廊灯坏了。”			你认为朋友在说这句话的时候确定程度有多大？	1代表非常不确定，6代表非常确定。
8	objective	marker	你发现厨房有一瓶没有标签的牛奶，妈妈对你说：“我推测牛奶过期了。”			你认为妈妈在说这句话的时候确定程度有多大？	1代表非常不确定，6代表非常确定。
9	objective	marker	你和李四在火车站附近的餐馆，等待小明出站，时间到了小明没有出现，李四对你说：“我推测火车晚点了。”			你认为李四在说这句话的时候确定程度有多大？	1代表非常不确定，6代表非常确定。
10	objective	marker	你和妈妈一起回到家准备开门，妈妈对你说：“我估计房门钥匙丢了。”			你认为妈妈在说这句话的时候确定程度有多大？	1代表非常不确定，6代表非常确定。
11	objective	marker	你和爸爸在客厅沙发床上睡觉，爸爸对你说：“我估计卧室门开了。”			你认为爸爸在说这句话的时候确定程度有多大？	1代表非常不确定，6代表非常确定。
12	objective	marker	李飞是你和你老公的共同好友，他三年前去国外读博了，你老公告诉你：“我估计李飞毕业了。”			你认为老公在说这句话的时候确定程度有多大？	1代表非常不确定，6代表非常确定。
13	objective	marker	你和李四在教室上自习，李四对你说：“我猜（测）中国队赢了。”			你认为李四在说这句话的时候确定程度有多大？	1代表非常不确定，6代表非常确定。
14	objective	marker	你和弟弟谈论路面情况，弟弟对你说：“我猜（测）桥面结冰了。”			你认为弟弟在说这句话的时候确定程度有多大？	1代表非常不确定，6代表非常确定。
15	objective	marker	你和小赵刚从外面出差回到单位，错过了员工大会的开始时间，小赵对你说：“我猜（测）会议结束了。”			你认为小赵在说这句话的时候确定程度有多大？	1代表非常不确定，6代表非常确定。
16	objective	marker	你和王敏吃完晚饭在家休息，王敏对你说：“我推断外面起风了。”			你认为王敏在说这句话的时候确定程度有多大？	1代表非常不确定，6代表非常确定。
17	objective	marker	你在没有窗户的卫生间洗澡，忽然灯灭了，妈妈对你说：“我推断小区停电了。”			你认为妈妈在说这句话的时候确定程度有多大？	1代表非常不确定，6代表非常确定。
18	objective	marker	爸爸下班回到家，他对你说：“我推断汽油涨价了。”			你认为爸爸在说这句话的时候确定程度有多大？	1代表非常不确定，6代表非常确定。
1	subjective	bare	你和爸爸在看电视，电视里的三岁小孩能够熟练背诵三字经，爸爸指着电视对你说：“那个孩子非常聪明。”	假设一个人看到电视里一个三岁小孩能够熟练背诵三字经。你觉得这个人得到“那个孩子非常聪明”这个结论的可能性有多大？ 1 Suppose a person sees a three-year-old child on TV who can proficiently recite the Three Character Classic. What do you think is the likelihood of this person coming to the conclusion that 'that child is very intelligent'?	56.3585	你认为爸爸在说这句话的时候确定程度有多大？	1代表非常不确定，6代表非常确定。
2	subjective	bare	你和张老师刚刚辅导留学生回到办公室，张老师认真翻看了学生交上来的作业，对你说：“这个学生非常认真。”	假设一个人刚刚辅导留学生回到办公室，他认真翻看了学生交上来的作业。你觉得这个人得到“这个学生非常认真”这个结论的可能性有多大？4 Suppose a person has just returned to the office to tutor international students, he carefully reviews the assignments submitted by the students. What do you think is the likelihood of this person coming to the conclusion that 'this student is very serious'?	56.1321	你认为张老师在说这句话的时候确定程度有多大？	1代表非常不确定，6代表非常确定。
3	subjective	bare	你和妹妹到商场选手机，妹妹试用了一段时间，对你说：“这个手机很好用。”	假设一个人去商场选手机，她试用了一段时间商场里的新手机。你觉得这个人得到“这个手机很好用”这个结论的可能性有多大？6 Suppose a person goes to the mall to choose a phone, and she tries out a new phone in the mall for a period of time. What do you think is the likelihood of this person coming to the conclusion that 'this phone is very useful'?	60.5283	你认为妹妹在说这句话的时候确定程度有多大？	1代表非常不确定，6代表非常确定。
4	subjective	bare	你和表弟背地名，表弟回忆起自己年轻时学过的地理知识，对你说：“这个城市很大。”	假设一个人在背地名，他回忆起年轻时学过的地理知识。你觉得这个人得到“这个城市很大”这个结论的可能性有多大？9 Suppose a person is memorizing a place name and recalling the geographical knowledge he learned when young. What do you think is the likelihood of this person coming to the conclusion that 'this city is big'?	57.4717	你认为表弟在说这句话的时候确定程度有多大？	1代表非常不确定，6代表非常确定。
5	subjective	bare	你陪小刚到电子城买电脑，小刚看了一下电脑配置说明，对你说：“那台电脑速度非常快。”	假设一个人到电子城买电脑，他看了一下电脑配置说明。你觉得这个人得到“那台电脑速度非常快”这个结论的可能性有多大？7 Suppose a person goes to an electronic store to buy a computer and looks at the computer configuration instructions. What do you think is the likelihood of this person coming to the conclusion that 'that computer is very fast'?	56.3962	你认为小刚在说这句话的时候确定程度有多大？	1代表非常不确定，6代表非常确定。
6	subjective	bare	你和妹妹在客厅，你在玩手机游戏。妹妹尝试模仿电视里主持人的动作，指着电视对你说：“这个动作非常难。”	假设一个人尝试模仿电视里主持人的动作。你觉得这个人得到“这个动作非常难”这个结论的可能性有多大？12 Suppose a person tries to imitate the actions of a TV host. What do you think is the likelihood of this person coming to the conclusion that 'this action is very difficult'?	53.2453	你认为妹妹在说这句话的时候确定程度有多大？	1代表非常不确定，6代表非常确定。
7	subjective	bare	你看到一个心仪的度假胜地，你男朋友查看了当地的气象数据，对你说：“那个地方很冷。”	假设一个人查看了一个地方的气象数据。你觉得这个人得到“那个地方很冷”这个结论的可能性有多大？17 Suppose a person checks the meteorological data of a place. What do you think is the likelihood of this person coming to the conclusion that 'that place is very cold'?	58.8868	你认为男朋友在说这句话的时候确定程度有多大？	1代表非常不确定，6代表非常确定。
8	subjective	bare	你约着张月陪你一起去理发，张月研究了一下发型图册上的照片，对你说：“那个发型很好看。”	假设一个人研究了一下发型图册上的照片。你觉得这个人得到“那个发型很好看”这个结论的可能性有多大？29 Suppose a person studies the photos in a hairstyle album. What do you think is the likelihood of this person coming to the conclusion that 'that hairstyle looks great'?	62.6604	你认为张月在说这句话的时候确定程度有多大？	1代表非常不确定，6代表非常确定。
9	subjective	bare	你家刚换了防盗门，爸爸用手敲了几下防盗门，对你说：“那个门非常坚固。”	假设一个人家里刚换了防盗门，他用手敲了几下防盗门。你觉得这个人得到“那个门非常坚固”这个结论的可能性有多大？27 Suppose a person has just replaced the anti-theft door at home, and he knocks on it a few times with his hand. What do you think is the likelihood of this person coming to the conclusion that 'that door is very strong'?	67.1132	你认为爸爸在说这句话的时候确定程度有多大？	1代表非常不确定，6代表非常确定。
10	subjective	bare	你和王刚在游戏厅门口聊天，王刚盯着游戏厅里面看了三分钟，对你说：“那个游戏很好玩。”	假设一个人站在游戏厅门口，盯着游戏厅里面看了三分钟。你觉得这个人得到“这个游戏很好玩”这个结论的可能性有多大？21 Suppose a person stands at the entrance of a game hall and stares inside for three minutes. What do you think is the likelihood of this person coming to the conclusion that 'this game is fun'?	65.9434	你认为王刚在说这句话的时候确定程度有多大？	1代表非常不确定，6代表非常确定。
11	subjective	bare	你在厨房洗碗，父亲认真检查了刚收到的瓶子，对你说：“这个瓶子很值钱。”	假设一个人认真检查了刚收到的瓶子。你觉得这个人得到“这个瓶子很值钱”这个结论的可能性有多大？18 Suppose a person carefully checks the bottle they just received. What do you think is the likelihood of this person coming to the conclusion that 'this bottle is valuable'?	50.0566	你认为父亲在说这句话的时候确定程度有多大？	1代表非常不确定，6代表非常确定。
12	subjective	bare	你和爸爸今天要在饭店请客人吃饭，你们来到饭店，爸爸看了一下菜品照片，对你说：“这个菜很好吃。”	假设一个人来到饭店点菜，他看了一下菜品照片。你觉得这个人得到“这个菜很好吃”这个结论的可能性有多大？24 Suppose a person comes to a restaurant to order food and he looks at the photos of the dishes. What do you think is the likelihood of this person coming to the conclusion that 'this dish is delicious'?	59.2642	你认为爸爸在说这句话的时候确定程度有多大？	1代表非常不确定，6代表非常确定。
13	subjective	bare	你着急出门开会，需要穿西服衬衫。老婆在客厅看到晾衣架上挂着一件衬衫，对你说：“那件衬衫很干净。”	假设一个人在客厅看到晾衣架上挂着一件衬衫。你觉得这个人得到“那件衬衫很干净”这个结论的可能性有多大？15 Suppose a person sees a shirt hanging on a clothes rack in the living room. What do you think is the likelihood of this person coming to the conclusion that 'that shirt is very clean'?	66.6415	你认为老婆在说这句话的时候确定程度有多大？	1代表非常不确定，6代表非常确定。
14	subjective	bare	你和王老师在办公室，新教材样本到了，王老师扫了一眼教材目录，对你说：“这本书非常难。”	假设一个人在办公室扫了一眼新教材的目录。你觉得这个人得到“这本书非常难”这个结论的可能性有多大？25 Suppose a person looks over the catalog of a new textbook in the office. What do you think is the likelihood of this person coming to the conclusion that 'this book is very difficult'?	58.3774	你认为王老师在说这句话的时候确定程度有多大？	1代表非常不确定，6代表非常确定。
15	subjective	bare	你和李四在餐厅请朋友吃饭，李四点过其中一道菜，对你说：“那个菜非常辣。”	假设一个人点过某饭店的一道菜。你觉得这个人得到“那个菜非常辣”这个结论的可能性有多大？30 Suppose a person has ordered a dish from a restaurant. What do you think is the likelihood of this person coming to the conclusion that 'that dish is very spicy'?	57.6604	你认为李四在说这句话的时候确定程度有多大？	1代表非常不确定，6代表非常确定。
16	subjective	bare	你和张强在路上看见一辆崭新的轿车，张强是汽车爱好者，他对你说：“那辆车很便宜。”	假设一个人在路上看见一辆崭新的轿车，这个人是汽车爱好者。你觉得这个人得到“那辆车很便宜”这个结论的可能性有多大？32 Suppose a person sees a brand new sedan on the road, and he is a car enthusiast. What do you think is the likelihood of this person coming to the conclusion that 'that car is very cheap'?	52.8302	你认为张强在说这句话的时候确定程度有多大？	1代表非常不确定，6代表非常确定。
17	subjective	bare	你和张三被困在战壕中，商量突围时间，张三抬起头看了一下四周的情况，对你说：“这个时间非常适合。”	假设一个人被困在战壕中，等待突围的机会，他抬头看了一下四周的情况。你觉得这个人得到“这个时间非常适合”这个结论的可能性有多大？34 Suppose a person is trapped in a trench, waiting for an opportunity to break out, and he looks up at the situation around him. What do you think is the likelihood of this person coming to the conclusion that 'this time is very suitable'?	57.9811	你认为张三在说这句话的时候确定程度有多大？	1代表非常不确定，6代表非常确定。
18	subjective	bare	你在室舍写作业，室友在读一本留学归国人员的旅行日志，日志里面记载了很多作者的新鲜想法，室友对你说：“这个人非常有趣。”	假设一个人在读一本留学归国人员日志，发现里面记载了很多作者的新鲜想法。你觉得这个人得到“这个作者非常有趣”这个结论的可能性有多大？36 Suppose a person is reading a diary of returned overseas students and finds that it records many of the author's new ideas. What do you think is the likelihood of this person coming to the conclusion that 'this author is very interesting'?	64.5472	你认为室友在说这句话的时候确定程度有多大？	1代表非常不确定，6代表非常确定。
1	subjective	marker	你和爸爸在看电视，爸爸指着电视对你说：“我认为那个孩子非常聪明。”			你认为爸爸在说这句话的时候确定程度有多大？	1代表非常不确定，6代表非常确定。
2	subjective	marker	你和张老师刚刚辅导留学生回到办公室，张老师对你说：“我认为这个学生非常认真。”			你认为张老师在说这句话的时候确定程度有多大？	1代表非常不确定，6代表非常确定。
3	subjective	marker	你和妹妹到商场选手机，妹妹对你说：“我认为这个手机很好用。”			你认为妹妹在说这句话的时候确定程度有多大？	1代表非常不确定，6代表非常确定。
4	subjective	marker	你和表弟背地名，表弟对你说：“我以为这个城市很大。”			你认为表弟在说这句话的时候确定程度有多大？	1代表非常不确定，6代表非常确定。
5	subjective	marker	你陪小刚到电子城买电脑，小刚对你说：“我以为那台电脑速度非常快。”			你认为小刚在说这句话的时候确定程度有多大？	1代表非常不确定，6代表非常确定。
6	subjective	marker	你和妹妹在客厅，你在玩手机游戏，妹妹指着电视对你说：“我以为这个动作非常难。”			你认为妹妹在说这句话的时候确定程度有多大？	1代表非常不确定，6代表非常确定。
7	subjective	marker	你看到一个心仪的度假胜地，你男朋友对你说：“我推测那个地方很冷。”			你认为男朋友在说这句话的时候确定程度有多大？	1代表非常不确定，6代表非常确定。
8	subjective	marker	你约着张月陪你一起去理发，张月对你说：“我推测那个发型很好看。”			你认为张月在说这句话的时候确定程度有多大？	1代表非常不确定，6代表非常确定。
9	subjective	marker	你家刚换了防盗门，爸爸对你说：“我推测那个门非常坚固。”			你认为爸爸在说这句话的时候确定程度有多大？	1代表非常不确定，6代表非常确定。
10	subjective	marker	你和王刚在游戏厅门口聊天，王刚对你说：“我估计那个游戏很好玩。”			你认为王刚在说这句话的时候确定程度有多大？	1代表非常不确定，6代表非常确定。
11	subjective	marker	你在厨房洗碗，父亲对你说：“我估计这个瓶子很值钱。”			你认为父亲在说这句话的时候确定程度有多大？	1代表非常不确定，6代表非常确定。
12	subjective	marker	你和爸爸今天要在饭店请客人吃饭，你们来到饭店，爸爸对你说：“我估计这个菜很好吃。”			你认为爸爸在说这句话的时候确定程度有多大？	1代表非常不确定，6代表非常确定。
13	subjective	marker	你着急出门开会，需要穿西服衬衫。老婆对你说：“我猜（测）那件衬衫很干净。”			你认为老婆在说这句话的时候确定程度有多大？	1代表非常不确定，6代表非常确定。
14	subjective	marker	你和王老师在办公室，新教材样本到了，王老师对你说：“我猜（测）这本书非常难。”			你认为王老师在说这句话的时候确定程度有多大？	1代表非常不确定，6代表非常确定。
15	subjective	marker	你和李四在餐厅请朋友吃饭，李四对你说：“我猜（测）那个菜非常辣。”			你认为李四在说这句话的时候确定程度有多大？	1代表非常不确定，6代表非常确定。
16	subjective	marker	你和张强在路上看见一辆崭新的轿车，张强对你说：“我推断那辆车很便宜。”			你认为张强在说这句话的时候确定程度有多大？	1代表非常不确定，6代表非常确定。
17	subjective	marker	你和张三被困在战壕中，商量突围时间，张三对你说：“我推断这个时间非常适合。”			你认为张三在说这句话的时候确定程度有多大？	1代表非常不确定，6代表非常确定。
18	subjective	marker	你在室舍写作业，室友在读一本留学归国人员的旅行日志。室友对你说：“我推断这个人非常有趣。”			你认为室友在说这句话的时候确定程度有多大？	1代表非常不确定，6代表非常确定。

## Sheet: Exp2. Questionnaire Lists
List 1
practice			你和老公在卧室看电视，阳台上的洗衣机突然没有声音，老公说：“我想衣服洗完了。”You and your husband are watching TV in the bedroom when the washing machine on the balcony suddenly stopps working. Your husband says, "I think the clothes are done."	你认为老公在说这句话的时候确定程度有多大？	1代表非常不确定，6代表非常确定。
f10	s		你和朋友去吃饭，饭店赠送每人一碗汤，朋友对你说：“我听说这个汤非常有营养。”You and your friends go for dining, and the restaurant gives each person a bowl of soup as a gift. Your friend says to you, "I heard this soup is very nutritious."	你认为朋友在说这句话的时候确定程度有多大？	1代表非常不确定，6代表非常确定。
1	objective	marker	你坐在大巴车后部，车忽然停了。你身边的乘客看了一眼非机动车道的情况，对你说：“我认为红灯亮了。”You are sitting in the back of the bus when it suddenly stops. The passenger next to you glances at the non motorized lane says to you, "I think the red light is on."	你认为你身边的乘客在说这句话的时候确定程度有多大？	1代表非常不确定，6代表非常确定。
1	subjective	bare	你和爸爸在看电视，电视里的三岁小孩能够熟练背诵三字经，爸爸指着电视对你说：“那个孩子非常聪明。”You and dad are watching TV, he sees a three-year-old child on TV who can proficiently recite the Three Character Classic. He points to the TV and says to you, 'That child is very smart.'	你认为爸爸在说这句话的时候确定程度有多大？	1代表非常不确定，6代表非常确定。
f3	o		你和妻子在小区遛狗，发现高层楼门口停着一辆工程车，妻子对你说：“电梯坏了。”You and your wife are walking your dog in the community when you notice a construction vehicle parked at the entrance of a high-rise building. Your wife says to you, "The elevator is broken."	你认为妻子在说这句话的时候确定程度有多大？	1代表非常不确定，6代表非常确定。
f5	s		你和会计在核对公司账目，你们发现有人可能使用了假发票报账。会计去了一趟财务室，回来对你说：“这个问题十分头疼。”You and the accountant are checking the company's accounts, and you have found that someone may have used fake invoices for reimbursement. The accountant goes to the finance department and comes back and says to you, 'This problem is very troublesome.'	你认为会计在说这句话的时候确定程度有多大？	1代表非常不确定，6代表非常确定。
2	objective	bare	你和妈妈在客厅沙发看电视，妈妈忽然想起燃气灶上正在烧饭，对你说：“米饭烧糊了。”You and your mother are watching TV on the sofa in the living room. Your mother suddenly remembers cooking on the gas stove and says to you, 'The rice is burnt.'	你认为妈妈在说这句话的时候确定程度有多大？	1代表非常不确定，6代表非常确定。
f1	s		你在书房写作业，姐姐在客厅沙发读小说，姐姐对你说：“这部小说非常精彩。”You are doing homework in the study, while your sister is reading a novel on the sofa in the living room. She says to you, "This novel is very exciting."	你认为姐姐在说这句话的时候确定程度有多大？	1代表非常不确定，6代表非常确定。
2	subjective	marker	你和张老师刚刚辅导留学生回到办公室，张老师认真翻看了学生交上来的作业，对你说：“我认为这个学生非常认真。”	你认为张老师在说这句话的时候确定程度有多大？	1代表非常不确定，6代表非常确定。
f14	o		你发现林老师最近都没有上班，你问了一下身边同事，同事告诉你：“我怀疑林老师退休了。”You notice that Teacher Lin hasn't been working recently. You ask your colleagues around you, and they say to you, "I suspect that Teacher Lin has retired."	你认为同事在说这句话的时候确定程度有多大？	1代表非常不确定，6代表非常确定。
8	objective	bare	你发现厨房有一瓶没有标签的牛奶，妈妈查看了牛奶的颜色，对你说：“牛奶过期了。”You find a bottle of unlabeled milk in the kitchen. Your mom checks the color of the milk and says to you, 'The milk is expired.'	你认为妈妈在说这句话的时候确定程度有多大？	1代表非常不确定，6代表非常确定。
3	subjective	bare	你和妹妹到商场选手机，妹妹试用了一段时间，对你说：“这个手机很好用。”You and your sister went to the mall to choose a phone.She tries out a new phone in the mall for a period of time and says to you, "This phone functions very well."	你认为妹妹在说这句话的时候确定程度有多大？	1代表非常不确定，6代表非常确定。
f12	o		你和丈夫去4S店看车，你看中一款样车，丈夫对你说：“我猜那款车停产了。”You and your husband go to the 4S dealership to see a car, and you are interested in a sample car. Your husband says to you, "I guess that car has been discontinued."	你认为丈夫在说这句话的时候确定程度有多大？	1代表非常不确定，6代表非常确定。
3	objective	marker	你和小明在密封隔音良好的房车内准备睡觉，小明看见网上说外面正在下雨，对你说：“我认为外面下雨了。”You and Xiaoming are sleeping in a well sealed and soundproof RV. Xiaoming sees online that it is raining outside and says to you, "I think it's raining outside."	你认为小明在说这句话的时候确定程度有多大？	1代表非常不确定，6代表非常确定。
f18	o		你在办公室，外面下暴雨了，你想起来家里窗户好像没有关。你打电话给丈夫，让他回家关窗户，丈夫打电话对你说：“我记得窗户关了。”You are in the office. It's raining rainstorm outside. It seems that the windows at home are not closed when you remember. You call your husband and ask him to go home and close the window, and he calls you and says, "I remember the window was closed."	你认为丈夫在说这句话的时候确定程度有多大？	1代表非常不确定，6代表非常确定。
4	objective	bare	你和何鹏在院子里玩捉迷藏，小明坐在院子里看书。何鹏去藏，你转过头看见小明。小明根据何鹏的脚步声，小明对你说：“何鹏进屋了。”You and He Peng are playing hide and seek in the yard, while Xiao Ming is sitting in the yard reading a book. He Peng goes to hide, and you turn your head to see Xiao Ming. Xiao Ming hears some footsteps and says to you, "He Peng has entered the house."	你认为小明在说这句话的时候确定程度有多大？	1代表非常不确定，6代表非常确定。
4	subjective	marker	你和表弟背地名，表弟回忆起自己年轻时学过的地理知识，对你说：“我以为这个城市很大。”You and your cousin are memorizing place names. Your cousin recalls the geographical knowledge he learned when young and says to you, 'I think this city is very big.'	你认为表弟在说这句话的时候确定程度有多大？	1代表非常不确定，6代表非常确定。
f7	s		姐姐喜欢的歌手发布了新的歌曲，你没听过，姐姐对你说：“这首歌十分好听。”The singer that my sister likes has released a new song that you haven't heard before. My sister says to you, "This song is very beautiful."	你认为姐姐在说这句话的时候确定程度有多大？	1代表非常不确定，6代表非常确定。
f6	o		下雨了，你和丈夫在客厅看电视，丈夫去卧室拉窗帘，回来对你说：“感觉卧室屋顶漏水了。”It's raining, and you and your husband are watching TV in the living room. Your husband goes to the bedroom to pull the curtains and comes back to tell you, "I feel like the roof of the bedroom is leaking."	你认为丈夫在说这句话的时候确定程度有多大？	1代表非常不确定，6代表非常确定。
5	subjective	bare	你陪小刚到电子城买电脑，小刚看了一下电脑配置说明，对你说：“那台电脑速度非常快。”You accompany Xiaogang to the electronics city to buy a computer. Xiaogang looks at the computer configuration instructions and says to you, "That computer is very fast."	你认为小刚在说这句话的时候确定程度有多大？	1代表非常不确定，6代表非常确定。
f15	s		你在加班，新买的椅子送到了家里，丈夫打电话对你说：“我看这个椅子很结实。”You are working overtime when the newly bought chair is delivered to your home. Your husband calls and says to you, "I think this chair is very sturdy."	你认为丈夫在说这句话的时候确定程度有多大？	1代表非常不确定，6代表非常确定。
5	objective	marker	你身体不适，告诉妈妈想吃面包。妈妈去厨房看了一下，对你说：“我以为面包吃光了。”You feel unwell and tell your mom that you want to eat bread. Mom goes to the kitchen to take a look and says to you, "I think the bread has been eaten up."	你认为妈妈在说这句话的时候确定程度有多大？	1代表非常不确定，6代表非常确定。
6	objective	bare	你在开车，妈妈打电话给朋友询问公众号的情况，对你说：“公众号更新了。”You are driving。Your mother calls a friend to ask about the official account and says to you "The official account has been updated."	你认为妈妈在说这句话的时候确定程度有多大？	1代表非常不确定，6代表非常确定。
f2	o		家里的暖气不热，你老公去找楼下的老王帮忙，他回来对你说：“听说老王住院了。”The heating at home is not hot, so your husband goes to ask Lao Wang downstairs for help. He comes back and says to you, "I heard Lao Wang is hospitalized."	你认为老公在说这句话的时候确定程度有多大？	1代表非常不确定，6代表非常确定。
6	subjective	marker	你和妹妹在客厅，你在玩手机游戏。妹妹尝试模仿电视里主持人的动作，指着电视对你说：“我以为这个动作非常难。”You and your sister are in the living room.You are playing mobile games. Pointing at the TV, your sister imitates the actions of a TV host and says to you, "I think this action is very difficult."	你认为妹妹在说这句话的时候确定程度有多大？	1代表非常不确定，6代表非常确定。
f8	o		你和丈夫正在看新闻，报道说一间居民楼着火了，逃生率很低，丈夫对你说：“消防通道被堵住了。”You and your husband are watching the news that a residential building is on fire with a low escape rate. Your husband says to you, "The fire escape route is blocked."	你认为丈夫在说这句话的时候确定程度有多大？	1代表非常不确定，6代表非常确定。
7	objective	marker	你去参观朋友住的职工宿舍楼，天黑了走廊灯没亮。朋友检测了一下灯管，对你说：“我推测走廊灯坏了。”You go to visit the staff dormitory building where your friend lives, and when it get dark, the hallway lights don't turn on. Your friend checks the light tubes and says to you, "I infer the hallway lights are broken."	你认为朋友在说这句话的时候确定程度有多大？	1代表非常不确定，6代表非常确定。
7	subjective	bare	你看到一个心仪的度假胜地，你男朋友查看了当地的气象数据，对你说：“那个地方很冷。”When you see a favorite vacation spot, your boyfriend checks the meteorological data and says to you, "That place is very cold."	你认为男朋友在说这句话的时候确定程度有多大？	1代表非常不确定，6代表非常确定。
f16	s		你和妻子看到了新搬来的邻居，妻子对你说：“这个人不简单。”You and your wife see the newly moved neighbor, and your wife says to you, "This person is not ordinary."	你认为妻子在说这句话的时候确定程度有多大？	1代表非常不确定，6代表非常确定。
f17	o		你和朋友在公交站等公交车，你临时去旁边的超市买烟，朋友打电话对你说：“车来了。”You and your friends are waiting for the bus at the bus stop, and you go to the nearby supermarket to buy cigarettes. Your friend calls you and says, "The bus is coming."	你认为朋友在说这句话的时候确定程度有多大？	1代表非常不确定，6代表非常确定。
8	subjective	marker	你约着张月陪你一起去理发，张月研究了一下发型图册上的照片，对你说：“我推测那个发型很好看。”You invite Zhang Yue to accompany you to get a haircut. Zhang Yue studies the photos in a hairstyle album and says to you, "I infer that hairstyle looks great."	你认为张月在说这句话的时候确定程度有多大？	1代表非常不确定，6代表非常确定。
f11	o		你和丈夫在院子里乘凉，丈夫回到屋子里喝水，回到院子后跟你说：“我看到照片掉了。”You and your husband are enjoying the cool breeze in the yard. When your husband returns to the house to drink water, he says to you in the yard, "I see the photo has fallen off."	你认为丈夫在说这句话的时候确定程度有多大？	1代表非常不确定，6代表非常确定。
f13	s		老师到家里家访，只有孩子婆婆在家。你下班回家，婆婆对你说：“我估计这个老师非常严格。”The teacher visits your house, and only the child's mother-in-law is at home. When you come home from work, your mother-in-law says to you, "I guess this teacher is very strict."	你认为婆婆在说这句话的时候确定程度有多大？	1代表非常不确定，6代表非常确定。
9	objective	marker	你和李四在火车站附近的餐馆，等待小明出站，时间到了小明没有出现。李四想起了昨天的天气预报，李四对你说：“我推测火车晚点了。”You and Li Si are at a restaurant near the train station, waiting for Xiao Ming's outbound. The time is up and Xiao Ming hasn't shown up. Li Si remembers yesterday's weather forecast and says to you, "I infer the train is late."	你认为李四在说这句话的时候确定程度有多大？	1代表非常不确定，6代表非常确定。
f4	s		你和爸爸讨论到哪里吃饭，爸爸说：“我听说那家的海鲜很好吃。”When you discuss where to eat with dad, he says, "I heard that the seafood at that restaurant is very delicious."	你认为爸爸在说这句话的时候确定程度有多大？	1代表非常不确定，6代表非常确定。
9	subjective	bare	你家刚换了防盗门，爸爸用手敲了几下防盗门，对你说：“那个门非常坚固。”Your house has just replaced the anti-theft door. Your dad he knocks on it a few times with his hand and says to you, 'That door is very sturdy.'	你认为爸爸在说这句话的时候确定程度有多大？	1代表非常不确定，6代表非常确定。
f9	s		你和妻子在家里洗衣服，妻子去了一趟阳台，回来对你说：“外面的味道很刺鼻。”You and your wife are doing laundry at home. Your wife goes to the balcony , come back and says to you, 'The smell outside is very pungent.'	你认为妻子在说这句话的时候确定程度有多大？	1代表非常不确定，6代表非常确定。
List 2
practice			你和老公在卧室看电视，阳台上的洗衣机突然没有声音，老公说：“我想衣服洗完了。”You and your husband are watching TV in the bedroom when the washing machine on the balcony suddenly stopps working. Your husband says, "I think the clothes are done."	你认为老公在说这句话的时候确定程度有多大？	1代表非常不确定，6代表非常确定。
f10	s		你和朋友去吃饭，饭店赠送每人一碗汤，朋友对你说：“我听说这个汤非常有营养。”You and your friends go for dining, and the restaurant gives each person a bowl of soup as a gift. Your friend says to you, "I heard this soup is very nutritious."	你认为朋友在说这句话的时候确定程度有多大？	1代表非常不确定，6代表非常确定。
10	objective	bare	你和妈妈一起回到家准备开门，妈妈翻了一遍口袋，对你说：“房门钥匙丢了。”You and your mother return home to open the door. she rummages through her pockets and says to you, "The key to the door is missing."	你认为妈妈在说这句话的时候确定程度有多大？	1代表非常不确定，6代表非常确定。
18	subjective	marker	你在室舍写作业，室友在读一本留学归国人员的旅行日志。日志里面记载了很多作者的新鲜想法，室友对你说：“我推断这个人非常有趣。”You are doing your homework in your room, and your roommate is reading a travel journal of returned overseas students. Your roommate finds that it records many of the author's new ideas and says to you, "I infer this person is very interesting."	你认为室友在说这句话的时候确定程度有多大？	1代表非常不确定，6代表非常确定。
f3	o		你和妻子在小区遛狗，发现高层楼门口停着一辆工程车，妻子对你说：“电梯坏了。”You and your wife are walking your dog in the community when you notice a construction vehicle parked at the entrance of a high-rise building. Your wife says to you, "The elevator is broken."	你认为妻子在说这句话的时候确定程度有多大？	1代表非常不确定，6代表非常确定。
f5	s		你和会计在核对公司账目，你们发现有人可能使用了假发票报账。会计去了一趟财务室，回来对你说：“这个问题十分头疼。”You and the accountant are checking the company's accounts, and you have found that someone may have used fake invoices for reimbursement. The accountant goes to the finance department and comes back and says to you, 'This problem is very troublesome.'	你认为会计在说这句话的时候确定程度有多大？	1代表非常不确定，6代表非常确定。
10	subjective	marker	你和王刚在游戏厅门口聊天，王刚盯着游戏厅里面看了三分钟，对你说：“我估计那个游戏很好玩。”You are chatting with Wang Gang at the entrance of the game hall. Wang Gang stares inside for three minutes and says to you, "I reckon that game is very fun."	你认为王刚在说这句话的时候确定程度有多大？	1代表非常不确定，6代表非常确定。
f1	s		你在书房写作业，姐姐在客厅沙发读小说，姐姐对你说：“这部小说非常精彩。”You are doing homework in the study, while your sister is reading a novel on the sofa in the living room. She says to you, "This novel is very exciting."	你认为姐姐在说这句话的时候确定程度有多大？	1代表非常不确定，6代表非常确定。
18	objective	bare	爸爸回家路上看见加油站空无一人，爸爸下班回到家，对你说：“汽油涨价了。”Dad comes home from work and sees no one at the gas station on their way home. He says to you, 'Gasoline prices have gone up.'	你认为爸爸在说这句话的时候确定程度有多大？	1代表非常不确定，6代表非常确定。
f14	o		你发现林老师最近都没有上班，你问了一下身边同事，同事告诉你：“我怀疑林老师退休了。”You notice that Teacher Lin hasn't been working recently. You ask your colleagues around you, and they say to you, "I suspect that Teacher Lin has retired."	你认为同事在说这句话的时候确定程度有多大？	1代表非常不确定，6代表非常确定。
14	subjective	marker	你和王老师在办公室，新教材样本到了。王老师扫了一眼教材目录，对你说：“我猜（测）这本书非常难。”You and Mr. Wang are in the office. The new textbook sample has arrived, and Mr. Wang looks over the catalog and says to you, "I guess this book is very difficult."	你认为王老师在说这句话的时候确定程度有多大？	1代表非常不确定，6代表非常确定。
16	subjective	marker	你和张强在路上看见一辆崭新的轿车，张强是汽车爱好者，对你说：“我推断那辆车很便宜。”You and Zhang Qiang see a brand new sedan on the road. Zhang Qiang he is a car enthusiast and says to you, "I infer that car is very cheap."	你认为张强在说这句话的时候确定程度有多大？	1代表非常不确定，6代表非常确定。
f12	o		你和丈夫去4S店看车，你看中一款样车，丈夫对你说：“我猜那款车停产了。”You and your husband go to the 4S dealership to see a car, and you are interested in a sample car. Your husband says to you, "I guess that car has been discontinued."	你认为丈夫在说这句话的时候确定程度有多大？	1代表非常不确定，6代表非常确定。
17	objective	marker	你在没有窗户的卫生间洗澡，忽然灯灭了。妈妈通过窗户看了到了对面楼的情况，对你说：“我推断小区停电了。”You are taking a shower in a windowless bathroom when suddenly the lights go out. Mom sees the situation of the opposite building through the window and says to you, "I infer there's a power outage in the community."	你认为妈妈在说这句话的时候确定程度有多大？	1代表非常不确定，6代表非常确定。
f18	o		你在办公室，外面下暴雨了，你想起来家里窗户好像没有关。你打电话给丈夫，让他回家关窗户，丈夫打电话对你说：“我记得窗户关了。”You are in the office. It's raining rainstorm outside. It seems that the windows at home are not closed when you remember. You call your husband and ask him to go home and close the window, and he calls you and says, "I remember the window was closed."	你认为丈夫在说这句话的时候确定程度有多大？	1代表非常不确定，6代表非常确定。
14	objective	bare	你和弟弟谈论路面情况，弟弟想到昨晚的大雪，对你说：“桥面结冰了。”You talk to your younger brother about the road conditions. He thinks of last night's heavy snow and says to you, 'The bridge deck has frozen over.'	你认为弟弟在说这句话的时候确定程度有多大？	1代表非常不确定，6代表非常确定。
13	subjective	bare	你着急出门开会，需要穿西服衬衫。老婆在客厅看到晾衣架上挂着一件衬衫，对你说：“那件衬衫很干净。”You are in a hurry to go out for a meeting and need to wear a suit and shirt. Your wife sees a shirt hanging on a clothes rack in the living room and says to you, "That shirt is very clean."	你认为老婆在说这句话的时候确定程度有多大？	1代表非常不确定，6代表非常确定。
f7	s		姐姐喜欢的歌手发布了新的歌曲，你没听过，姐姐对你说：“这首歌十分好听。”The singer that my sister likes has released a new song that you haven't heard before. My sister says to you, "This song is very beautiful."	你认为姐姐在说这句话的时候确定程度有多大？	1代表非常不确定，6代表非常确定。
f6	o		下雨了，你和丈夫在客厅看电视，丈夫去卧室拉窗帘，回来对你说：“感觉卧室屋顶漏水了。”It's raining, and you and your husband are watching TV in the living room. Your husband goes to the bedroom to pull the curtains and comes back to tell you, "I feel like the roof of the bedroom is leaking."	你认为丈夫在说这句话的时候确定程度有多大？	1代表非常不确定，6代表非常确定。
11	objective	marker	你和爸爸在客厅沙发床上睡觉，爸爸听到了开门的声音，对你说：“我估计卧室门开了。”You and dad are sleeping on the sofa bed in the living room.He hears the sound of a door opening says to you, 'I reckon the bedroom door is open.'	你认为爸爸在说这句话的时候确定程度有多大？	1代表非常不确定，6代表非常确定。
f15	s		你在加班，新买的椅子送到了家里，丈夫打电话对你说：“我看这个椅子很结实。”You are working overtime when the newly bought chair is delivered to your home. Your husband calls and says to you, "I think this chair is very sturdy."	你认为丈夫在说这句话的时候确定程度有多大？	1代表非常不确定，6代表非常确定。
15	objective	marker	你和小赵刚从外面出差回到单位，错过了员工大会的开始时间。小赵看了一下手里的会议安排，对你说：“我猜（测）会议结束了。”You and Xiao Zhao has just returned to the office from a business trip and missed the start time of the staff meeting. Xiao Zhao takes a look at the meeting schedule in his hand and says to you, "I guess the meeting has ended."	你认为小赵在说这句话的时候确定程度有多大？	1代表非常不确定，6代表非常确定。
15	subjective	bare	你和李四在餐厅请朋友吃饭，李四点过其中一道菜，对你说：“那个菜非常辣。”You and Li Si are treating friends to a meal at a restaurant. Li Si has ordered a dish from a restaurant and says to you, "That dish is very spicy."	你认为李四在说这句话的时候确定程度有多大？	1代表非常不确定，6代表非常确定。
f2	o		家里的暖气不热，你老公去找楼下的老王帮忙，他回来对你说：“听说老王住院了。”The heating at home is not hot, so your husband goes to ask Lao Wang downstairs for help. He comes back and says to you, "I heard Lao Wang is hospitalized.	你认为老公在说这句话的时候确定程度有多大？	1代表非常不确定，6代表非常确定。
16	objective	bare	你和王敏吃完晚饭在家休息，王敏听见树叶的响声，对你说：“外面起风了。”You and Wang Min are resting after dinner, and Wang Min hears the sound of leaves and says to you,"It is windy outside."	你认为王敏在说这句话的时候确定程度有多大？	1代表非常不确定，6代表非常确定。
f8	o		你和丈夫正在看新闻，报道说一间居民楼着火了，逃生率很低，丈夫对你说：“消防通道被堵住了。”You and your husband are watching the news that a residential building is on fire with a low escape rate. Your husband says to you, "The fire escape route is blocked."	你认为丈夫在说这句话的时候确定程度有多大？	1代表非常不确定，6代表非常确定。
12	subjective	marker	你和爸爸今天要在饭店请客人吃饭，你们来到饭店。爸爸看了一下菜品照片，对你说：“我估计这个菜很好吃。”	你认为爸爸在说这句话的时候确定程度有多大？	1代表非常不确定，6代表非常确定。
11	subjective	bare	你在厨房洗碗，父亲认真检查了刚收到的瓶子，对你说：“这个瓶子很值钱。”You're washing dishes in the kitchen. Your father carefully checks the bottle they just received and says to you, 'This bottle is very valuable.'	你认为父亲在说这句话的时候确定程度有多大？	1代表非常不确定，6代表非常确定。
f16	s		你和妻子看到了新搬来的邻居，妻子对你说：“这个人不简单。”You and your wife see the newly moved neighbor, and your wife says to you, "This person is not ordinary."	你认为妻子在说这句话的时候确定程度有多大？	1代表非常不确定，6代表非常确定。
f17	o		你和朋友在公交站等公交车，你临时去旁边的超市买烟，朋友打电话对你说：“车来了。”You and your friends are waiting for the bus at the bus stop, and you go to the nearby supermarket to buy cigarettes. Your friend calls you and says, "The bus is coming."	你认为朋友在说这句话的时候确定程度有多大？	1代表非常不确定，6代表非常确定。
13	objective	marker	你和李四在教室上自习，李四听到外面的欢呼声，对你说：“我猜（测）中国队赢了。”You and Li Si are studying by yourselves in the classroom. Li Si hears cheers outside and says to you, "I guess the Chinese team won."	你认为李四在说这句话的时候确定程度有多大？	1代表非常不确定，6代表非常确定。
f11	o		你和丈夫在院子里乘凉，丈夫回到屋子里喝水，回到院子后跟你说：“我看到照片掉了。”You and your husband are enjoying the cool breeze in the yard. When your husband returns to the house to drink water, he says to you in the yard, "I see the photo has fallen off."	你认为丈夫在说这句话的时候确定程度有多大？	1代表非常不确定，6代表非常确定。
f13	s		老师到家里家访，只有孩子婆婆在家。你下班回家，婆婆对你说：“我估计这个老师非常严格。”The teacher visits your house, and only the child's mother-in-law is at home. When you come home from work, your mother-in-law says to you, "I guess this teacher is very strict."	你认为婆婆在说这句话的时候确定程度有多大？	1代表非常不确定，6代表非常确定。
17	subjective	bare	你和张三被困在战壕中，商量突围时间。张三抬起头看了一下四周的情况，对你说：“这个时间非常适合。”You and Zhang San are trapped in the trench, discussing about the breakout time. Zhang San looks up at the situation around him and says to you, "This time is very suitable."	你认为张三在说这句话的时候确定程度有多大？	1代表非常不确定，6代表非常确定。
f4	s		你和爸爸讨论到哪里吃饭，爸爸说：“我听说那家的海鲜很好吃。”When you discuss where to eat with dad, he says, "I heard that the seafood at that restaurant is very delicious."	你认为爸爸在说这句话的时候确定程度有多大？	1代表非常不确定，6代表非常确定。
12	objective	bare	李飞是你和你老公的共同好友，他三年前去国外读博了。你老公看到李飞朋友圈的入职北京大学的消息，告诉你：“李飞毕业了。”Li Fei is a mutual friend of you and your husband, who went abroad to pursue a PhD three years ago. Your husband scrolls through their social media and sees Li Fei is pursuing a PhD posting about joining Peking University and says to you, "Li Fei has graduated."	你认为老公在说这句话的时候确定程度有多大？	1代表非常不确定，6代表非常确定。
f9	s		你和妻子在家里洗衣服，妻子去了一趟阳台，回来对你说：“外面的味道很刺鼻。”You and your wife are doing laundry at home. Your wife goes to the balcony , come back and says to you, 'The smell outside is very pungent.'	你认为妻子在说这句话的时候确定程度有多大？	1代表非常不确定，6代表非常确定。
List 3
practice			你和老公在卧室看电视，阳台上的洗衣机突然没有声音，老公说：“我想衣服洗完了。”You and your husband are watching TV in the bedroom when the washing machine on the balcony suddenly stopps working. Your husband says, "I think the clothes are done."	你认为老公在说这句话的时候确定程度有多大？	1代表非常不确定，6代表非常确定。
f10	s		你和朋友去吃饭，饭店赠送每人一碗汤，朋友对你说：“我听说这个汤非常有营养。”You and your friends go for dining, and the restaurant gives each person a bowl of soup as a gift. Your friend says to you, "I heard this soup is very nutritious."	你认为朋友在说这句话的时候确定程度有多大？	1代表非常不确定，6代表非常确定。
1	objective	bare	你坐在大巴车后部，车忽然停了。你身边的乘客看了一眼非机动车道的情况，对你说：“红灯亮了。”You are sitting in the back of the bus when it suddenly stops. The passenger next to you glances at the non motorized lane says to you, "The red light is on."	你认为你身边的乘客在说这句话的时候确定程度有多大？	1代表非常不确定，6代表非常确定。
1	subjective	marker	你和爸爸在看电视，电视里的三岁小孩能够熟练背诵三字经，爸爸指着电视对你说：“我认为那个孩子非常聪明。”You and dad are watching TV, he sees a three-year-old child on TV who can proficiently recite the Three Character Classic. He points to the TV and says to you, 'I think that child is very smart.'	你认为爸爸在说这句话的时候确定程度有多大？	1代表非常不确定，6代表非常确定。
f3	o		你和妻子在小区遛狗，发现高层楼门口停着一辆工程车，妻子对你说：“电梯坏了。”You and your wife are walking your dog in the community when you notice a construction vehicle parked at the entrance of a high-rise building. Your wife says to you, "The elevator is broken."	你认为妻子在说这句话的时候确定程度有多大？	1代表非常不确定，6代表非常确定。
f5	s		你和会计在核对公司账目，你们发现有人可能使用了假发票报账。会计去了一趟财务室，回来对你说：“这个问题十分头疼。”You and the accountant are checking the company's accounts, and you have found that someone may have used fake invoices for reimbursement. The accountant goes to the finance department and comes back and says to you, 'This problem is very troublesome.'	你认为会计在说这句话的时候确定程度有多大？	1代表非常不确定，6代表非常确定。
2	objective	marker	你和妈妈在客厅沙发看电视，妈妈忽然想起燃气灶上正在烧饭，对你说：“我认为米饭烧糊了。”You and your mother are watching TV on the sofa in the living room. Your mother suddenly remembers cooking on the gas stove and says to you, 'I think the rice is burnt.'	你认为妈妈在说这句话的时候确定程度有多大？	1代表非常不确定，6代表非常确定。
f1	s		你在书房写作业，姐姐在客厅沙发读小说，姐姐对你说：“这部小说非常精彩。”You are doing homework in the study, while your sister is reading a novel on the sofa in the living room. She says to you, "This novel is very exciting."	你认为姐姐在说这句话的时候确定程度有多大？	1代表非常不确定，6代表非常确定。
2	subjective	bare	你和张老师刚刚辅导留学生回到办公室，张老师认真翻看了学生交上来的作业，对你说：“这个学生非常认真。”	你认为张老师在说这句话的时候确定程度有多大？	1代表非常不确定，6代表非常确定。
f14	o		你发现林老师最近都没有上班，你问了一下身边同事，同事告诉你：“我怀疑林老师退休了。”You notice that Teacher Lin hasn't been working recently. You ask your colleagues around you, and they say to you, "I suspect that Teacher Lin has retired."	你认为同事在说这句话的时候确定程度有多大？	1代表非常不确定，6代表非常确定。
3	subjective	marker	你和妹妹到商场选手机，妹妹试用了一段时间，对你说：“我认为这个手机很好用。”You and your sister went to the mall to choose a phone.She tries out a new phone in the mall for a period of time and says to you, "I think this phone functions very well."	你认为妹妹在说这句话的时候确定程度有多大？	1代表非常不确定，6代表非常确定。
4	objective	marker	你和何鹏在院子里玩捉迷藏，小明坐在院子里看书。何鹏去藏，你转过头看见小明。小明根据何鹏的脚步声，对你说：“我以为何鹏进屋了。”You and He Peng are playing hide and seek in the yard, while Xiao Ming is sitting in the yard reading a book. He Peng goes to hide, and you turn your head to see Xiao Ming. Xiao Ming hears some footsteps and says to you, "I think He Peng has entered the house."	你认为小明在说这句话的时候确定程度有多大？	1代表非常不确定，6代表非常确定。
f12	o		你和丈夫去4S店看车，你看中一款样车，丈夫对你说：“我猜那款车停产了。”You and your husband go to the 4S dealership to see a car, and you are interested in a sample car. Your husband says to you, "I guess that car has been discontinued."	你认为丈夫在说这句话的时候确定程度有多大？	1代表非常不确定，6代表非常确定。
4	subjective	bare	你和表弟背地名，表弟回忆起自己年轻时学过的地理知识，对你说：“这个城市很大。”You and your cousin are memorizing place names. Your cousin recalls the geographical knowledge he learned when young and says to you, 'This city is very big.'	你认为表弟在说这句话的时候确定程度有多大？	1代表非常不确定，6代表非常确定。
f18	o		你在办公室，外面下暴雨了，你想起来家里窗户好像没有关。你打电话给丈夫，让他回家关窗户，丈夫打电话对你说：“我记得窗户关了。”You are in the office. It's raining rainstorm outside. It seems that the windows at home are not closed when you remember. You call your husband and ask him to go home and close the window, and he calls you and says, "I remember the window was closed."	你认为丈夫在说这句话的时候确定程度有多大？	1代表非常不确定，6代表非常确定。
3	objective	bare	你和小明在密封隔音良好的房车内准备睡觉，小明看见网上说外面正在下雨，对你说：“外面下雨了。”You and Xiaoming are sleeping in a well sealed and soundproof RV. Xiaoming sees online that it is raining outside and says to you, "It's raining outside."	你认为小明在说这句话的时候确定程度有多大？	1代表非常不确定，6代表非常确定。
5	subjective	marker	你陪小刚到电子城买电脑，小刚看了一下电脑配置说明，对你说：“我以为那台电脑速度非常快。”You accompany Xiaogang to the electronics city to buy a computer. Xiaogang looks at the computer configuration instructions and says to you, "I think that computer is very fast."	你认为小刚在说这句话的时候确定程度有多大？	1代表非常不确定，6代表非常确定。
f7	s		姐姐喜欢的歌手发布了新的歌曲，你没听过，姐姐对你说：“这首歌十分好听。”The singer that my sister likes has released a new song that you haven't heard before. My sister says to you, "This song is very beautiful."	你认为姐姐在说这句话的时候确定程度有多大？	1代表非常不确定，6代表非常确定。
f6	o		下雨了，你和丈夫在客厅看电视，丈夫去卧室拉窗帘，回来对你说：“感觉卧室屋顶漏水了。”It's raining, and you and your husband are watching TV in the living room. Your husband goes to the bedroom to pull the curtains and comes back to tell you, "I feel like the roof of the bedroom is leaking."	你认为丈夫在说这句话的时候确定程度有多大？	1代表非常不确定，6代表非常确定。
6	subjective	bare	你和妹妹在客厅，你在玩手机游戏。妹妹尝试模仿电视里主持人的动作，指着电视对你说：“这个动作非常难。”You and your sister are in the living room.You are playing mobile games. Pointing at the TV, your sister imitates the actions of a TV host and says to you, "This action is very difficult."	你认为妹妹在说这句话的时候确定程度有多大？	1代表非常不确定，6代表非常确定。
f15	s		你在加班，新买的椅子送到了家里，丈夫打电话对你说：“我看这个椅子很结实。”You are working overtime when the newly bought chair is delivered to your home. Your husband calls and says to you, "I think this chair is very sturdy."	你认为丈夫在说这句话的时候确定程度有多大？	1代表非常不确定，6代表非常确定。
5	objective	bare	你身体不适，告诉妈妈想吃面包。妈妈去厨房看了一下，对你说：“面包吃光了。”You feel unwell and tell your mom that you want to eat bread. Mom goes to the kitchen to take a look and says to you, "The bread has been eaten up."	你认为妈妈在说这句话的时候确定程度有多大？	1代表非常不确定，6代表非常确定。
6	objective	marker	你在开车，妈妈打电话给朋友询问公众号的情况，对你说：“我以为公众号更新了。”You are driving。Your mother calls a friend to ask about the official account and says to you "I think the official account has been updated."	你认为妈妈在说这句话的时候确定程度有多大？	1代表非常不确定，6代表非常确定。
f2	o		家里的暖气不热，你老公去找楼下的老王帮忙，他回来对你说：“听说老王住院了。”The heating at home is not hot, so your husband goes to ask Lao Wang downstairs for help. He comes back and says to you, "I heard Lao Wang is hospitalized.	你认为老公在说这句话的时候确定程度有多大？	1代表非常不确定，6代表非常确定。
7	objective	bare	你去参观朋友住的职工宿舍楼，天黑了走廊灯没亮。朋友检测了一下灯管，对你说：“走廊灯坏了。”You go to visit the staff dormitory building where your friend lives, and when it get dark, the hallway lights don't turn on. Your friend checks the light tubes and says to you, "The hallway lights are broken."	你认为朋友在说这句话的时候确定程度有多大？	1代表非常不确定，6代表非常确定。
f8	o		你和丈夫正在看新闻，报道说一间居民楼着火了，逃生率很低，丈夫对你说：“消防通道被堵住了。”You and your husband are watching the news that a residential building is on fire with a low escape rate. Your husband says to you, "The fire escape route is blocked."	你认为丈夫在说这句话的时候确定程度有多大？	1代表非常不确定，6代表非常确定。
7	subjective	marker	你看到一个心仪的度假胜地，你男朋友查看了当地的气象数据，对你说：“我推测那个地方很冷。”When you see a favorite vacation spot, your boyfriend checks the meteorological data and says to you, "I infer that place is very cold."	你认为男朋友在说这句话的时候确定程度有多大？	1代表非常不确定，6代表非常确定。
8	objective	marker	你发现厨房有一瓶没有标签的牛奶，妈妈查看了牛奶的颜色，对你说：“我推测牛奶过期了。”You find a bottle of unlabeled milk in the kitchen. Your mom checks the color of the milk and says to you, 'I guess the milk is expired.'	你认为妈妈在说这句话的时候确定程度有多大？	1代表非常不确定，6代表非常确定。
f16	s		你和妻子看到了新搬来的邻居，妻子对你说：“这个人不简单。”You and your wife see the newly moved neighbor, and your wife says to you, "This person is not ordinary."	你认为妻子在说这句话的时候确定程度有多大？	1代表非常不确定，6代表非常确定。
f17	o		你和朋友在公交站等公交车，你临时去旁边的超市买烟，朋友打电话对你说：“车来了。”You and your friends are waiting for the bus at the bus stop, and you go to the nearby supermarket to buy cigarettes. Your friend calls you and says, "The bus is coming."	你认为朋友在说这句话的时候确定程度有多大？	1代表非常不确定，6代表非常确定。
8	subjective	bare	你约着张月陪你一起去理发，张月研究了一下发型图册上的照片，对你说：“那个发型很好看。”You invite Zhang Yue to accompany you to get a haircut. Zhang Yue studies the photos in a hairstyle album and says to you, "That hairstyle looks great."	你认为张月在说这句话的时候确定程度有多大？	1代表非常不确定，6代表非常确定。
f11	o		你和丈夫在院子里乘凉，丈夫回到屋子里喝水，回到院子后跟你说：“我看到照片掉了。”You and your husband are enjoying the cool breeze in the yard. When your husband returns to the house to drink water, he says to you in the yard, "I see the photo has fallen off."	你认为丈夫在说这句话的时候确定程度有多大？	1代表非常不确定，6代表非常确定。
f13	s		老师到家里家访，只有孩子婆婆在家。你下班回家，婆婆对你说：“我估计这个老师非常严格。”The teacher visits your house, and only the child's mother-in-law is at home. When you come home from work, your mother-in-law says to you, "I guess this teacher is very strict."	你认为婆婆在说这句话的时候确定程度有多大？	1代表非常不确定，6代表非常确定。
9	subjective	marker	你家刚换了防盗门，爸爸用手敲了几下防盗门，对你说：“我推测那个门非常坚固。”Your house has just replaced the anti-theft door. Your dad he knocks on it a few times with his hand and says to you, 'I infer that door is very sturdy.'	你认为爸爸在说这句话的时候确定程度有多大？	1代表非常不确定，6代表非常确定。
f4	s		你和爸爸讨论到哪里吃饭，爸爸说：“我听说那家的海鲜很好吃。”When you discuss where to eat with dad, he says, "I heard that the seafood at that restaurant is very delicious."	你认为爸爸在说这句话的时候确定程度有多大？	1代表非常不确定，6代表非常确定。
9	objective	bare	你和李四在火车站附近的餐馆，等待小明出站，时间到了小明没有出现。李四想起了昨天的天气预报，对你说：“火车晚点了。”You and Li Si are at a restaurant near the train station, waiting for Xiao Ming's outbound. The time is up and Xiao Ming hasn't shown up. Li Si remembers yesterday's weather forecast and says to you, "The train is late."	你认为李四在说这句话的时候确定程度有多大？	1代表非常不确定，6代表非常确定。
f9	s		你和妻子在家里洗衣服，妻子去了一趟阳台，回来对你说：“外面的味道很刺鼻。”You and your wife are doing laundry at home. Your wife goes to the balcony , come back and says to you, 'The smell outside is very pungent.'	你认为妻子在说这句话的时候确定程度有多大？	1代表非常不确定，6代表非常确定。
List 4
practice			你和老公在卧室看电视，阳台上的洗衣机突然没有声音，老公说：“我想衣服洗完了。”You and your husband are watching TV in the bedroom when the washing machine on the balcony suddenly stopps working. Your husband says, "I think the clothes are done."	你认为老公在说这句话的时候确定程度有多大？	1代表非常不确定，6代表非常确定。
f10	s		你和朋友去吃饭，饭店赠送每人一碗汤，朋友对你说：“我听说这个汤非常有营养。”You and your friends go for dining, and the restaurant gives each person a bowl of soup as a gift. Your friend says to you, "I heard this soup is very nutritious."	你认为朋友在说这句话的时候确定程度有多大？	1代表非常不确定，6代表非常确定。
10	objective	marker	你和妈妈一起回到家准备开门，妈妈翻了一遍口袋，对你说：“我估计房门钥匙丢了。”You and your mother return home to open the door. she rummages through her pockets and says to you, "I reckon the key to the door is missing."	你认为妈妈在说这句话的时候确定程度有多大？	1代表非常不确定，6代表非常确定。
10	subjective	bare	你和王刚在游戏厅门口聊天，王刚盯着游戏厅里面看了三分钟，对你说：“那个游戏很好玩。”You are chatting with Wang Gang at the entrance of the game hall. Wang Gang stares inside for three minutes and says to you, "That game is very fun."	你认为王刚在说这句话的时候确定程度有多大？	1代表非常不确定，6代表非常确定。
f3	o		你和妻子在小区遛狗，发现高层楼门口停着一辆工程车，妻子对你说：“电梯坏了。”You and your wife are walking your dog in the community when you notice a construction vehicle parked at the entrance of a high-rise building. Your wife says to you, "The elevator is broken."	你认为妻子在说这句话的时候确定程度有多大？	1代表非常不确定，6代表非常确定。
f5	s		你和会计在核对公司账目，你们发现有人可能使用了假发票报账。会计去了一趟财务室，回来对你说：“这个问题十分头疼。”You and the accountant are checking the company's accounts, and you have found that someone may have used fake invoices for reimbursement. The accountant goes to the finance department and comes back and says to you, 'This problem is very troublesome.'	你认为会计在说这句话的时候确定程度有多大？	1代表非常不确定，6代表非常确定。
11	objective	bare	你和爸爸在客厅沙发床上睡觉，爸爸听到了开门的声音，对你说：“卧室门开了。”You and dad are sleeping on the sofa bed in the living room.He hears the sound of a door opening says to you, 'The bedroom door is open.'	你认为爸爸在说这句话的时候确定程度有多大？	1代表非常不确定，6代表非常确定。
f1	s		你在书房写作业，姐姐在客厅沙发读小说，姐姐对你说：“这部小说非常精彩。”You are doing homework in the study, while your sister is reading a novel on the sofa in the living room. She says to you, "This novel is very exciting."	你认为姐姐在说这句话的时候确定程度有多大？	1代表非常不确定，6代表非常确定。
11	subjective	marker	你在厨房洗碗，父亲认真检查了刚收到的瓶子，对你说：“我估计这个瓶子很值钱。”You're washing dishes in the kitchen. Your father carefully checks the bottle they just received and says to you, 'I reckon this bottle is very valuable.'	你认为父亲在说这句话的时候确定程度有多大？	1代表非常不确定，6代表非常确定。
f14	o		你发现林老师最近都没有上班，你问了一下身边同事，同事告诉你：“我怀疑林老师退休了。”You notice that Teacher Lin hasn't been working recently. You ask your colleagues around you, and they say to you, "I suspect that Teacher Lin has retired."	你认为同事在说这句话的时候确定程度有多大？	1代表非常不确定，6代表非常确定。
13	objective	bare	你和李四在教室上自习，李四听到外面的欢呼声，对你说：“中国队赢了。”You and Li Si are studying by yourselves in the classroom. Li Si hears cheers outside and says to you, "The Chinese team won."	你认为李四在说这句话的时候确定程度有多大？	1代表非常不确定，6代表非常确定。
12	objective	marker	李飞是你和你老公的共同好友，他三年前去国外读博了。你老公看到李飞朋友圈的入职北京大学的消息，告诉你：“我估计李飞毕业了。”Li Fei is a mutual friend of you and your husband, who went abroad to pursue a PhD three years ago. Your husband scrolls through their social media and sees Li Fei is pursuing a PhD posting about joining Peking University and says to you, "I reckon Li Fei has graduated."	你认为老公在说这句话的时候确定程度有多大？	1代表非常不确定，6代表非常确定。
f12	o		你和丈夫去4S店看车，你看中一款样车，丈夫对你说：“我猜那款车停产了。”You and your husband go to the 4S dealership to see a car, and you are interested in a sample car. Your husband says to you, "I guess that car has been discontinued."	你认为丈夫在说这句话的时候确定程度有多大？	1代表非常不确定，6代表非常确定。
12	subjective	bare	你和爸爸今天要在饭店请客人吃饭，你们来到饭店。爸爸看了一下菜品照片，对你说：“这个菜很好吃。”	你认为爸爸在说这句话的时候确定程度有多大？	1代表非常不确定，6代表非常确定。
f18	o		你在办公室，外面下暴雨了，你想起来家里窗户好像没有关。你打电话给丈夫，让他回家关窗户，丈夫打电话对你说：“我记得窗户关了。”You are in the office. It's raining rainstorm outside. It seems that the windows at home are not closed when you remember. You call your husband and ask him to go home and close the window, and he calls you and says, "I remember the window was closed."	你认为丈夫在说这句话的时候确定程度有多大？	1代表非常不确定，6代表非常确定。
13	subjective	marker	你着急出门开会，需要穿西服衬衫。老婆在客厅看到晾衣架上挂着一件衬衫，对你说：“我猜（测）那件衬衫很干净。”You are in a hurry to go out for a meeting and need to wear a suit and shirt. Your wife sees a shirt hanging on a clothes rack in the living room and says to you, "That shirt is very clean."	你认为老婆在说这句话的时候确定程度有多大？	1代表非常不确定，6代表非常确定。
14	objective	marker	你和弟弟谈论路面情况，弟弟想到昨晚的大雪，对你说：“我猜（测）桥面结冰了。”You talk to your younger brother about the road conditions. He thinks of last night's heavy snow and says to you, 'I guess the bridge deck has frozen over.'	你认为弟弟在说这句话的时候确定程度有多大？	1代表非常不确定，6代表非常确定。
f7	s		姐姐喜欢的歌手发布了新的歌曲，你没听过，姐姐对你说：“这首歌十分好听。”The singer that my sister likes has released a new song that you haven't heard before. My sister says to you, "This song is very beautiful."	你认为姐姐在说这句话的时候确定程度有多大？	1代表非常不确定，6代表非常确定。
f6	o		下雨了，你和丈夫在客厅看电视，丈夫去卧室拉窗帘，回来对你说：“感觉卧室屋顶漏水了。”It's raining, and you and your husband are watching TV in the living room. Your husband goes to the bedroom to pull the curtains and comes back to tell you, "I feel like the roof of the bedroom is leaking."	你认为丈夫在说这句话的时候确定程度有多大？	1代表非常不确定，6代表非常确定。
14	subjective	bare	你和王老师在办公室，新教材样本到了。王老师扫了一眼教材目录，对你说：“这本书非常难。”You and Mr. Wang are in the office. The new textbook sample has arrived, and Mr. Wang looks over the catalog and says to you, "This book is very difficult."	你认为王老师在说这句话的时候确定程度有多大？	1代表非常不确定，6代表非常确定。
f15	s		你在加班，新买的椅子送到了家里，丈夫打电话对你说：“我看这个椅子很结实。”You are working overtime when the newly bought chair is delivered to your home. Your husband calls and says to you, "I think this chair is very sturdy."	你认为丈夫在说这句话的时候确定程度有多大？	1代表非常不确定，6代表非常确定。
15	subjective	marker	你和李四在餐厅请朋友吃饭，李四点过其中一道菜，对你说：“我猜（测）那个菜非常辣。”You and Li Si are treating friends to a meal at a restaurant. Li Si has ordered a dish from a restaurant and says to you, "I guess that dish is very spicy."	你认为李四在说这句话的时候确定程度有多大？	1代表非常不确定，6代表非常确定。
15	objective	bare	你和小赵刚从外面出差回到单位，错过了员工大会的开始时间。小赵看了一下手里的会议安排，对你说：“会议结束了。”You and Xiao Zhao has just returned to the office from a business trip and missed the start time of the staff meeting. Xiao Zhao takes a look at the meeting schedule in his hand and says to you, "The meeting has ended."	你认为小赵在说这句话的时候确定程度有多大？	1代表非常不确定，6代表非常确定。
f2	o		家里的暖气不热，你老公去找楼下的老王帮忙，他回来对你说：“听说老王住院了。”The heating at home is not hot, so your husband goes to ask Lao Wang downstairs for help. He comes back and says to you, "I heard Lao Wang is hospitalized.	你认为老公在说这句话的时候确定程度有多大？	1代表非常不确定，6代表非常确定。
16	objective	marker	你和王敏吃完晚饭在家休息，王敏听见树叶的响声，对你说：“我推断外面起风了。”You and Wang Min are resting after dinner, and Wang Min hears the sound of leaves and says to you,"I infer it is windy outside."	你认为王敏在说这句话的时候确定程度有多大？	1代表非常不确定，6代表非常确定。
f8	o		你和丈夫正在看新闻，报道说一间居民楼着火了，逃生率很低，丈夫对你说：“消防通道被堵住了。”You and your husband are watching the news that a residential building is on fire with a low escape rate. Your husband says to you, "The fire escape route is blocked."	你认为丈夫在说这句话的时候确定程度有多大？	1代表非常不确定，6代表非常确定。
16	subjective	bare	你和张强在路上看见一辆崭新的轿车，张强是汽车爱好者，对你说：“那辆车很便宜。”You and Zhang Qiang see a brand new sedan on the road. Zhang Qiang he is a car enthusiast and says to you, "That car is very cheap."	你认为张强在说这句话的时候确定程度有多大？	1代表非常不确定，6代表非常确定。
17	objective	bare	你在没有窗户的卫生间洗澡，忽然灯灭了。妈妈通过窗户看了到了对面楼的情况，对你说：“小区停电了。”You are taking a shower in a windowless bathroom when suddenly the lights go out. Mom sees the situation of the opposite building through the window and says to you, "I infer there's a power outage in the community."	你认为妈妈在说这句话的时候确定程度有多大？	1代表非常不确定，6代表非常确定。
f16	s		你和妻子看到了新搬来的邻居，妻子对你说：“这个人不简单。”You and your wife see the newly moved neighbor, and your wife says to you, "This person is not ordinary."	你认为妻子在说这句话的时候确定程度有多大？	1代表非常不确定，6代表非常确定。
f17	o		你和朋友在公交站等公交车，你临时去旁边的超市买烟，朋友打电话对你说：“车来了。”You and your friends are waiting for the bus at the bus stop, and you go to the nearby supermarket to buy cigarettes. Your friend calls you and says, "The bus is coming."	你认为朋友在说这句话的时候确定程度有多大？	1代表非常不确定，6代表非常确定。
18	objective	marker	爸爸回家路上看见加油站空无一人，爸爸下班回到家，他对你说：“我推断汽油涨价了。”Dad comes home from work and sees no one at the gas station on their way home. He says to you, 'I infer gasoline prices have gone up.'	你认为爸爸在说这句话的时候确定程度有多大？	1代表非常不确定，6代表非常确定。
f11	o		你和丈夫在院子里乘凉，丈夫回到屋子里喝水，回到院子后跟你说：“我看到照片掉了。”You and your husband are enjoying the cool breeze in the yard. When your husband returns to the house to drink water, he says to you in the yard, "I see the photo has fallen off."	你认为丈夫在说这句话的时候确定程度有多大？	1代表非常不确定，6代表非常确定。
f13	s		老师到家里家访，只有孩子婆婆在家。你下班回家，婆婆对你说：“我估计这个老师非常严格。”The teacher visits your house, and only the child's mother-in-law is at home. When you come home from work, your mother-in-law says to you, "I guess this teacher is very strict."	你认为婆婆在说这句话的时候确定程度有多大？	1代表非常不确定，6代表非常确定。
17	subjective	marker	你和张三被困在战壕中，商量突围时间。张三抬起头看了一下四周的情况，对你说：“我推断这个时间非常适合。”You and Zhang San are trapped in the trench, discussing about the breakout time. Zhang San looks up at the situation around him and says to you, "I infer this time is very suitable."	你认为张三在说这句话的时候确定程度有多大？	1代表非常不确定，6代表非常确定。
f4	s		你和爸爸讨论到哪里吃饭，爸爸说：“我听说那家的海鲜很好吃。”When you discuss where to eat with dad, he says, "I heard that the seafood at that restaurant is very delicious."	你认为爸爸在说这句话的时候确定程度有多大？	1代表非常不确定，6代表非常确定。
18	subjective	bare	你在室舍写作业，室友在读一本留学归国人员的旅行日志。日志里面记载了很多作者的新鲜想法，室友对你说：“这个人非常有趣。”You are doing your homework in your room, and your roommate is reading a travel journal of returned overseas students. Your roommate finds that it records many of the author's new ideas and says to you, "This person is very interesting."	你认为室友在说这句话的时候确定程度有多大？	1代表非常不确定，6代表非常确定。
f9	s		你和妻子在家里洗衣服，妻子去了一趟阳台，回来对你说：“外面的味道很刺鼻。”You and your wife are doing laundry at home. Your wife goes to the balcony , come back and says to you, 'The smell outside is very pungent.'	你认为妻子在说这句话的时候确定程度有多大？	1代表非常不确定，6代表非常确定。
